# Supplementary material for: Dual functioning by the PhoR sensor is a key determinant to Mycobacterium tuberculosis virulence
Source: PLoS Genet. 2023 Dec 15;19(12):e1011070. doi: 10.1371/journal.pgen.1011070 (PMC10723718; doi:10.1371/journal.pgen.1011070)
Supplement: S3 Table — (XLSX) [file pgen.1011070.s008.xlsx]

## Sheet: Table S3 A
						Gene expression in WT-H37Rv under acidic pH (pH 4.5) as compared to normal pH (pH 7.0)
test_id	gene_id	gene	locus	sample_1	sample_2	status	value_1	value_2	log2(fold_change)	test_stat	p_value	q_value	significant	GeneID	locus_tag	Chromosome	GeneStart	GeneEnd	GeneName	GeneBiotype	Strand	Name	Notes	Inference	Product	ProteinID	Entry	Entry name	Gene names	Organism	Organism ID	Gene ontology (biological process)	Gene ontology (cellular component)	Gene ontology (GO)	Gene ontology (molecular function)	Gene ontology IDs	Cross-reference (STRING)	Cross-reference (IntAct)	Cross-reference (GeneID)	Cross-reference (KEGG)	Cross-reference (Reactome)	Cross-reference (UniPathway)	Cross-reference (PANTHER)	Cross-reference (Pfam)	Cross-reference (InterPro)	Cross-reference (TIGRFAMs)
gene-RV1984a	gene-RV1984a	RV1984a	NC_000962.3:2228675-2228906	SET4_Sample1-SET4_Sample3	SET4_Sample2-SET4_Sample4	OK	395.472	586.537	0.568648	1.59473	0.02825	0.0720742	no	gene-RV1984a	RV1984a	NC_000962.3	2228676	2228906	RV1984a	protein_coding	+	YP_009030034.1	NA	NA	hypothetical protein	YP_009030034.1	NA	NA	NA	NA	NA	NA	NA	NA	NA	NA	NA	NA	NA	NA	NA	NA	NA	NA	NA	NA
gene-RVnc0001	gene-RVnc0001	AS1890	NC_000962.3:2139075-2139687	SET4_Sample1-SET4_Sample3	SET4_Sample2-SET4_Sample4	OK	8.38915	0	#NAME?	#NAME?	0.2271	0.366701	no	gene-RVnc0001	RVnc0001	NC_000962.3	2139419	2139656	AS1890	ncRNA	+	NA	NA	NA	NA	NA	NA	NA	NA	NA	NA	NA	NA	NA	NA	NA	NA	NA	NA	NA	NA	NA	NA	NA	NA	NA
gene-RVnc0002	gene-RVnc0002	ASdes	NC_000962.3:917733-918750	SET4_Sample1-SET4_Sample3	SET4_Sample2-SET4_Sample4	NOTEST	0	0	0	0	1	1	no	gene-RVnc0002	RVnc0002	NC_000962.3	918264	918458	ASdes	ncRNA	+	NA	NA	NA	NA	NA	NA	NA	NA	NA	NA	NA	NA	NA	NA	NA	NA	NA	NA	NA	NA	NA	NA	NA	NA	NA
gene-RVnc0003	gene-RVnc0003	ASpks	NC_000962.3:2294530-2306986	SET4_Sample1-SET4_Sample3	SET4_Sample2-SET4_Sample4	NOTEST	0	0	0	0	1	1	no	gene-RVnc0003	RVnc0003	NC_000962.3	2299745	2299886	ASpks	ncRNA	+	NA	NA	NA	NA	NA	NA	NA	NA	NA	NA	NA	NA	NA	NA	NA	NA	NA	NA	NA	NA	NA	NA	NA	NA	NA
gene-RVnc0004	gene-RVnc0004	B11	NC_000962.3:4099385-4099478	SET4_Sample1-SET4_Sample3	SET4_Sample2-SET4_Sample4	OK	16217.2	27667.1	0.770648	0.992024	0.20235	0.338168	no	gene-RVnc0004	RVnc0004	NC_000962.3	4099386	4099478	B11	ncRNA	-	NA	NA	NA	NA	NA	NA	NA	NA	NA	NA	NA	NA	NA	NA	NA	NA	NA	NA	NA	NA	NA	NA	NA	NA	NA
gene-RVnc0005	gene-RVnc0005	B55	NC_000962.3:704186-704247	SET4_Sample1-SET4_Sample3	SET4_Sample2-SET4_Sample4	NOTEST	0	0	0	0	1	1	no	gene-RVnc0005	RVnc0005	NC_000962.3	704187	704247	B55	ncRNA	+	NA	NA	NA	NA	NA	NA	NA	NA	NA	NA	NA	NA	NA	NA	NA	NA	NA	NA	NA	NA	NA	NA	NA	NA	NA
gene-RVnc0006	gene-RVnc0006	C8	NC_000962.3:4168153-4168281	SET4_Sample1-SET4_Sample3	SET4_Sample2-SET4_Sample4	OK	821.713	907.517	0.14329	0.13248	0.8571	0.906717	no	gene-RVnc0006	RVnc0006	NC_000962.3	4168154	4168281	C8	ncRNA	-	NA	NA	NA	NA	NA	NA	NA	NA	NA	NA	NA	NA	NA	NA	NA	NA	NA	NA	NA	NA	NA	NA	NA	NA	NA
gene-RVnc0008	gene-RVnc0008	F6	NC_000962.3:293603-293705	SET4_Sample1-SET4_Sample3	SET4_Sample2-SET4_Sample4	NOTEST	0	318.551	inf	0	1	1	no	gene-RVnc0008	RVnc0008	NC_000962.3	293604	293705	F6	ncRNA	+	NA	NA	NA	NA	NA	NA	NA	NA	NA	NA	NA	NA	NA	NA	NA	NA	NA	NA	NA	NA	NA	NA	NA	NA	NA
gene-RVnc0010	gene-RVnc0010	G2	NC_000962.3:1914961-1915190	SET4_Sample1-SET4_Sample3	SET4_Sample2-SET4_Sample4	OK	309.371	150.184	-1.04261	-2.19895	0.00405	0.0144396	yes	gene-RVnc0010	RVnc0010	NC_000962.3	1914962	1915190	G2	ncRNA	-	NA	NA	NA	NA	NA	NA	NA	NA	NA	NA	NA	NA	NA	NA	NA	NA	NA	NA	NA	NA	NA	NA	NA	NA	NA
gene-RVnc0012	gene-RVnc0012	mcr10	NC_000962.3:1283055-1284171	SET4_Sample1-SET4_Sample3	SET4_Sample2-SET4_Sample4	NOTEST	0	0	0	0	1	1	no	gene-RVnc0012	RVnc0012	NC_000962.3	1283693	1283815	mcr10	ncRNA	+	NA	NA	NA	NA	NA	NA	NA	NA	NA	NA	NA	NA	NA	NA	NA	NA	NA	NA	NA	NA	NA	NA	NA	NA	NA
gene-RVnc0013	gene-RVnc0013	mcr11	NC_000962.3:1413093-1413224	SET4_Sample1-SET4_Sample3	SET4_Sample2-SET4_Sample4	OK	1496.98	3391.82	1.18	1.6758	0.02675	0.0688283	no	gene-RVnc0013	RVnc0013	NC_000962.3	1413094	1413224	mcr11	ncRNA	-	NA	NA	NA	NA	NA	NA	NA	NA	NA	NA	NA	NA	NA	NA	NA	NA	NA	NA	NA	NA	NA	NA	NA	NA	NA
gene-RVnc0015	gene-RVnc0015	mcr15	NC_000962.3:1535416-1537644	SET4_Sample1-SET4_Sample3	SET4_Sample2-SET4_Sample4	OK	100.835	77.0201	-0.388686	-0.417872	0.5532	0.690885	no	gene-RVnc0015	RVnc0015	NC_000962.3	1535417	1535716	mcr15	ncRNA	-	NA	NA	NA	NA	NA	NA	NA	NA	NA	NA	NA	NA	NA	NA	NA	NA	NA	NA	NA	NA	NA	NA	NA	NA	NA
gene-RVnc0018	gene-RVnc0018	mcr16	NC_000962.3:2516786-2517695	SET4_Sample1-SET4_Sample3	SET4_Sample2-SET4_Sample4	NOTEST	0	0	0	0	1	1	no	gene-RVnc0018	RVnc0018	NC_000962.3	2517032	2517134	mcr16	ncRNA	-	NA	NA	NA	NA	NA	NA	NA	NA	NA	NA	NA	NA	NA	NA	NA	NA	NA	NA	NA	NA	NA	NA	NA	NA	NA
gene-RVnc0021	gene-RVnc0021	mcr3	NC_000962.3:1471618-1471742	SET4_Sample1-SET4_Sample3	SET4_Sample2-SET4_Sample4	OK	399.456	255.295	-0.645874	-0.328171	0.6142	0.74047	no	gene-RVnc0021	RVnc0021	NC_000962.3	1471619	1471742	mcr3	ncRNA	+	NA	NA	NA	NA	NA	NA	NA	NA	NA	NA	NA	NA	NA	NA	NA	NA	NA	NA	NA	NA	NA	NA	NA	NA	NA
gene-RVnc0024	gene-RVnc0024	mcr7	NC_000962.3:2692171-2692521	SET4_Sample1-SET4_Sample3	SET4_Sample2-SET4_Sample4	OK	520.439	2152.19	2.048	7.91442	5e-05	0.000296752	yes	gene-RVnc0024	RVnc0024	NC_000962.3	2692172	2692521	mcr7	ncRNA	+	NA	NA	NA	NA	NA	NA	NA	NA	NA	NA	NA	NA	NA	NA	NA	NA	NA	NA	NA	NA	NA	NA	NA	NA	NA
gene-RVnc0034	gene-RVnc0034	MTS0858	NC_000962.3:1220387-1220487	SET4_Sample1-SET4_Sample3	SET4_Sample2-SET4_Sample4	OK	1922.6	1192.89	-0.688602	-0.311685	0.6278	0.750419	no	gene-RVnc0034	RVnc0034	NC_000962.3	1220388	1220487	MTS0858	ncRNA	-	NA	NA	NA	NA	NA	NA	NA	NA	NA	NA	NA	NA	NA	NA	NA	NA	NA	NA	NA	NA	NA	NA	NA	NA	NA
gene-RVnc0035	gene-RVnc0035	MTS1082	NC_000962.3:1547071-1547530	SET4_Sample1-SET4_Sample3	SET4_Sample2-SET4_Sample4	NOTEST	0	0	0	0	1	1	no	gene-RVnc0035	RVnc0035	NC_000962.3	1547129	1547268	MTS1082	ncRNA	+	NA	NA	NA	NA	NA	NA	NA	NA	NA	NA	NA	NA	NA	NA	NA	NA	NA	NA	NA	NA	NA	NA	NA	NA	NA
gene-RVnc0036	gene-RVnc0036	MTS1338	NC_000962.3:1960666-1961016	SET4_Sample1-SET4_Sample3	SET4_Sample2-SET4_Sample4	OK	364.577	2061.42	2.49935	2.64306	0.20535	0.341873	no	gene-RVnc0036	RVnc0036	NC_000962.3	1960667	1960783	MTS1338	ncRNA	+	NA	NA	NA	NA	NA	NA	NA	NA	NA	NA	NA	NA	NA	NA	NA	NA	NA	NA	NA	NA	NA	NA	NA	NA	NA
gene-RVnc0036a	gene-RVnc0036a	MTS2823	NC_000962.3:4100668-4100968	SET4_Sample1-SET4_Sample3	SET4_Sample2-SET4_Sample4	OK	33461.8	119538	1.83688	1.88973	0.03465	0.0846641	no	gene-RVnc0036a	RVnc0036a	NC_000962.3	4100669	4100968	MTS2823	ncRNA	+	NA	NA	NA	NA	NA	NA	NA	NA	NA	NA	NA	NA	NA	NA	NA	NA	NA	NA	NA	NA	NA	NA	NA	NA	NA
gene-RVnc0040	gene-RVnc0040	MTS2975	NC_000962.3:4317072-4317165	SET4_Sample1-SET4_Sample3	SET4_Sample2-SET4_Sample4	NOTEST	0	0	0	0	1	1	no	gene-RVnc0040	RVnc0040	NC_000962.3	4317073	4317165	MTS2975	ncRNA	+	NA	NA	NA	NA	NA	NA	NA	NA	NA	NA	NA	NA	NA	NA	NA	NA	NA	NA	NA	NA	NA	NA	NA	NA	NA
gene-RVnc0046	gene-RVnc0046	ssr	NC_000962.3:3467966-3468334	SET4_Sample1-SET4_Sample3	SET4_Sample2-SET4_Sample4	OK	655639	873400	0.413739	0.262707	0.6403	0.758209	no	gene-RVnc0046	RVnc0046	NC_000962.3	3467967	3468334	ssr	misc_RNA	-	NA	NA	NA	NA	NA	NA	NA	NA	NA	NA	NA	NA	NA	NA	NA	NA	NA	NA	NA	NA	NA	NA	NA	NA	NA
gene-RVnc0047	gene-RVnc0047	AS1726	NC_000962.3:1951851-1953237	SET4_Sample1-SET4_Sample3	SET4_Sample2-SET4_Sample4	NOTEST	4.48326	0	#NAME?	0	1	1	no	gene-RVnc0047	RVnc0047	NC_000962.3	1952291	1952503	AS1726	ncRNA	-	NA	NA	NA	NA	NA	NA	NA	NA	NA	NA	NA	NA	NA	NA	NA	NA	NA	NA	NA	NA	NA	NA	NA	NA	NA
gene-Rv0001	gene-Rv0001	dnaA	NC_000962.3:0-1524	SET4_Sample1-SET4_Sample3	SET4_Sample2-SET4_Sample4	OK	442.041	239.262	-0.885591	-3.38675	5e-05	0.000296752	yes	gene-Rv0001	Rv0001	NC_000962.3	1	1524	dnaA	protein_coding	+	NP_214515.1	NA	protein motif:PROSITE:PS01008	chromosomal replication initiator protein DnaA	NP_214515.1	P9WNW3	DNAA_MYCTU	dnaA Rv0001 MTV029.01	Mycobacterium tuberculosis (strain ATCC 25618 / H37Rv)	83332	ADP biosynthetic process [GO:0006172]; dephosphorylation [GO:0016311]; DNA replication [GO:0006260]; DNA replication initiation [GO:0006270]; regulation of DNA replication [GO:0006275]	cell wall [GO:0005618]; cytoplasm [GO:0005737]; plasma membrane [GO:0005886]	cell wall [GO:0005618]; cytoplasm [GO:0005737]; plasma membrane [GO:0005886]; ATP binding [GO:0005524]; ATPase activity [GO:0016887]; DNA replication origin binding [GO:0003688]; ADP biosynthetic process [GO:0006172]; dephosphorylation [GO:0016311]; DNA replication [GO:0006260]; DNA replication initiation [GO:0006270]; regulation of DNA replication [GO:0006275]	ATPase activity [GO:0016887]; ATP binding [GO:0005524]; DNA replication origin binding [GO:0003688]	GO:0003688; GO:0005524; GO:0005618; GO:0005737; GO:0005886; GO:0006172; GO:0006260; GO:0006270; GO:0006275; GO:0016311; GO:0016887	83332.Rv0001;	NA	23489934;885041;	mtu:Rv0001;mtv:RVBD_0001;	NA	NA	PTHR30050:SF2;	PF00308;PF08299;	IPR003593;IPR001957;IPR020591;IPR018312;IPR013317;IPR013159;IPR027417;IPR010921;	TIGR00362;
gene-Rv0002	gene-Rv0002	dnaN	NC_000962.3:2051-3260	SET4_Sample1-SET4_Sample3	SET4_Sample2-SET4_Sample4	OK	356.846	173.729	-1.03846	-4.06703	5e-05	0.000296752	yes	gene-Rv0002	Rv0002	NC_000962.3	2052	3260	dnaN	protein_coding	+	NP_214516.1	NA	NA	DNA polymerase III subunit beta	NP_214516.1	P9WNU1	DPO3B_MYCTU	dnaN Rv0002 MTCY10H4.0 MTV029.02	Mycobacterium tuberculosis (strain ATCC 25618 / H37Rv)	83332	DNA strand elongation involved in DNA replication [GO:0006271]; response to antibiotic [GO:0046677]	cell wall [GO:0005618]; cytoplasm [GO:0005737]; DNA polymerase III complex [GO:0009360]; extracellular region [GO:0005576]	cell wall [GO:0005618]; cytoplasm [GO:0005737]; DNA polymerase III complex [GO:0009360]; extracellular region [GO:0005576]; 3'-5' exonuclease activity [GO:0008408]; DNA binding [GO:0003677]; DNA-directed DNA polymerase activity [GO:0003887]; identical protein binding [GO:0042802]; DNA strand elongation involved in DNA replication [GO:0006271]; response to antibiotic [GO:0046677]	3'-5' exonuclease activity [GO:0008408]; DNA binding [GO:0003677]; DNA-directed DNA polymerase activity [GO:0003887]; identical protein binding [GO:0042802]	GO:0003677; GO:0003887; GO:0005576; GO:0005618; GO:0005737; GO:0006271; GO:0008408; GO:0009360; GO:0042802; GO:0046677	83332.Rv0002;	P9WNU1;	23493925;887092;	mtu:Rv0002;mtv:RVBD_0002;	NA	NA	PTHR30478;	PF00712;PF02767;PF02768;	IPR001001;IPR022635;IPR022637;IPR022634;	TIGR00663;
gene-Rv0003	gene-Rv0003	recF	NC_000962.3:3279-4997	SET4_Sample1-SET4_Sample3	SET4_Sample2-SET4_Sample4	OK	389.645	151.603	-1.36186	-5.02064	5e-05	0.000296752	yes	gene-Rv0003	Rv0003	NC_000962.3	3280	4437	recF	protein_coding	+	NP_214517.1	single-stranded DNA-binding protein	protein motif:PROSITE:PS00618	DNA replication/repair protein RecF	NP_214517.1	P9WHI9	RECF_MYCTU	recF Rv0003 MTCY10H4.01	Mycobacterium tuberculosis (strain ATCC 25618 / H37Rv)	83332	DNA replication [GO:0006260]; DNA synthesis involved in DNA repair [GO:0000731]; double-strand break repair [GO:0006302]; SOS response [GO:0009432]	cytosol [GO:0005829]; plasma membrane [GO:0005886]	cytosol [GO:0005829]; plasma membrane [GO:0005886]; ATP binding [GO:0005524]; single-stranded DNA binding [GO:0003697]; DNA replication [GO:0006260]; DNA synthesis involved in DNA repair [GO:0000731]; double-strand break repair [GO:0006302]; SOS response [GO:0009432]	ATP binding [GO:0005524]; single-stranded DNA binding [GO:0003697]	GO:0000731; GO:0003697; GO:0005524; GO:0005829; GO:0005886; GO:0006260; GO:0006302; GO:0009432	83332.Rv0003;	NA	23493924;887089;	mtu:Rv0003;mtv:RVBD_0003;	NA	NA	PTHR32182:SF0;	PF02463;	IPR001238;IPR018078;IPR027417;IPR003395;IPR042174;	TIGR00611;
gene-Rv0004	gene-Rv0004	Rv0004	NC_000962.3:3279-4997	SET4_Sample1-SET4_Sample3	SET4_Sample2-SET4_Sample4	OK	90.1296	66.1939	-0.445303	-0.535446	0.4325	0.580756	no	gene-Rv0004	Rv0004	NC_000962.3	4434	4997	Rv0004	protein_coding	+	NP_214518.1	NA	NA	hypothetical protein	NP_214518.1	P9WFL1	Y004_MYCTU	Rv0004 MTCY10H4.02	Mycobacterium tuberculosis (strain ATCC 25618 / H37Rv)	83332	NA	NA	NA	NA	NA	83332.Rv0004;	NA	23493923;887088;	mtu:Rv0004;mtv:RVBD_0004;	NA	NA	NA	PF05258;	IPR007922;IPR023007;	NA
gene-Rv0005	gene-Rv0005	gyrB	NC_000962.3:5239-7267	SET4_Sample1-SET4_Sample3	SET4_Sample2-SET4_Sample4	OK	546.12	546.387	0.000705023	0.00258167	0.99675	0.997512	no	gene-Rv0005	Rv0005	NC_000962.3	5240	7267	gyrB	protein_coding	+	NP_214519.2	Belongs to the type II topoisomerase family.	protein motif:PROSITE:PS00177	DNA gyrase subunit B	NP_214519.2	P9WG45	GYRB_MYCTU	gyrB Rv0005 MTCY10H4.03	Mycobacterium tuberculosis (strain ATCC 25618 / H37Rv)	83332	DNA-dependent DNA replication [GO:0006261]; DNA topological change [GO:0006265]; response to antibiotic [GO:0046677]	cell wall [GO:0005618]; chromosome [GO:0005694]; cytoplasm [GO:0005737]; plasma membrane [GO:0005886]	cell wall [GO:0005618]; chromosome [GO:0005694]; cytoplasm [GO:0005737]; plasma membrane [GO:0005886]; ATP binding [GO:0005524]; DNA binding [GO:0003677]; DNA negative supercoiling activity [GO:0034335]; DNA topoisomerase type II (double strand cut, ATP-hydrolyzing) activity [GO:0003918]; magnesium ion binding [GO:0000287]; DNA topological change [GO:0006265]; DNA-dependent DNA replication [GO:00…	ATP binding [GO:0005524]; DNA binding [GO:0003677]; DNA negative supercoiling activity [GO:0034335]; DNA topoisomerase type II (double strand cut, ATP-hydrolyzing) activity [GO:0003918]; magnesium ion binding [GO:0000287]	GO:0000287; GO:0003677; GO:0003918; GO:0005524; GO:0005618; GO:0005694; GO:0005737; GO:0005886; GO:0006261; GO:0006265; GO:0034335; GO:0046677	83332.Rv0005;	NA	23493922;887081;	mtu:Rv0005;mtv:RVBD_0005;	NA	NA	NA	PF00204;PF00986;PF02518;PF01751;	IPR002288;IPR011557;IPR003594;IPR036890;IPR020568;IPR014721;IPR001241;IPR013760;IPR013759;IPR013506;IPR018522;IPR006171;IPR034160;	TIGR01059;
gene-Rv0006	gene-Rv0006	gyrA	NC_000962.3:7301-9818	SET4_Sample1-SET4_Sample3	SET4_Sample2-SET4_Sample4	OK	593.782	522.856	-0.183518	-0.656717	0.3451	0.496446	no	gene-Rv0006	Rv0006	NC_000962.3	7302	9818	gyrA	protein_coding	+	NP_214520.1	NA	protein motif:PROSITE:PS00018	DNA gyrase subunit A	NP_214520.1	P9WG47	GYRA_MYCTU	gyrA Rv0006 MTCY10H4.04	Mycobacterium tuberculosis (strain ATCC 25618 / H37Rv)	83332	DNA-dependent DNA replication [GO:0006261]; DNA topological change [GO:0006265]; response to antibiotic [GO:0046677]	cell wall [GO:0005618]; chromosome [GO:0005694]; cytoplasm [GO:0005737]; DNA topoisomerase type II (double strand cut, ATP-hydrolyzing) complex [GO:0009330]; plasma membrane [GO:0005886]	cell wall [GO:0005618]; chromosome [GO:0005694]; cytoplasm [GO:0005737]; DNA topoisomerase type II (double strand cut, ATP-hydrolyzing) complex [GO:0009330]; plasma membrane [GO:0005886]; ATP binding [GO:0005524]; ATPase activity [GO:0016887]; DNA binding [GO:0003677]; DNA negative supercoiling activity [GO:0034335]; DNA topoisomerase type II (double strand cut, ATP-hydrolyzing) activity [GO:0003…	ATPase activity [GO:0016887]; ATP binding [GO:0005524]; DNA binding [GO:0003677]; DNA negative supercoiling activity [GO:0034335]; DNA topoisomerase type II (double strand cut, ATP-hydrolyzing) activity [GO:0003918]; magnesium ion binding [GO:0000287]	GO:0000287; GO:0003677; GO:0003918; GO:0005524; GO:0005618; GO:0005694; GO:0005737; GO:0005886; GO:0006261; GO:0006265; GO:0009330; GO:0016887; GO:0034335; GO:0046677	83332.Rv0006;	NA	23493921;887105;	mtu:Rv0006;mtv:RVBD_0006;	NA	NA	NA	PF03989;PF00521;	IPR005743;IPR006691;IPR035516;IPR013760;IPR002205;IPR013758;IPR013757;	NA
gene-Rv0007	gene-Rv0007	Rv0007	NC_000962.3:9913-10828	SET4_Sample1-SET4_Sample3	SET4_Sample2-SET4_Sample4	OK	79.9808	86.3445	0.110452	0.421256	0.55345	0.690977	no	gene-Rv0007	Rv0007	NC_000962.3	9914	10828	Rv0007	protein_coding	+	NP_214521.1	A core mycobacterial gene%3B conserved in mycobacterial strains (See Marmiesse et al.%2C2004 PMID:14766927).	NA	membrane protein	NP_214521.1	P9WMA7	Y007_MYCTU	Rv0007 MTCY10H4.05	Mycobacterium tuberculosis (strain ATCC 25618 / H37Rv)	83332	NA	cell wall [GO:0005618]; integral component of plasma membrane [GO:0005887]	cell wall [GO:0005618]; integral component of plasma membrane [GO:0005887]	NA	GO:0005618; GO:0005887	83332.Rv0007;	NA	23493920;885982;	mtu:Rv0007;mtv:RVBD_0007;	NA	NA	NA	PF12089;	IPR021949;	NA
gene-Rv0008c	gene-Rv0008c	Rv0008c	NC_000962.3:11873-12311	SET4_Sample1-SET4_Sample3	SET4_Sample2-SET4_Sample4	OK	24.4748	31.6341	0.370179	0.78429	0.2544	0.399336	no	gene-Rv0008c	Rv0008c	NC_000962.3	11874	12311	Rv0008c	protein_coding	-	NP_214522.1	NA	NA	cell wall synthesis protein CwsA	NP_214522.1	P9WJF3	CWSA_MYCTU	cwsA Rv0008c MTCY10H4.07c	Mycobacterium tuberculosis (strain ATCC 25618 / H37Rv)	83332	cell cycle [GO:0007049]; cell division [GO:0051301]; cell wall biogenesis [GO:0042546]; regulation of cell shape [GO:0008360]	integral component of plasma membrane [GO:0005887]; plasma membrane [GO:0005886]	integral component of plasma membrane [GO:0005887]; plasma membrane [GO:0005886]; cell cycle [GO:0007049]; cell division [GO:0051301]; cell wall biogenesis [GO:0042546]; regulation of cell shape [GO:0008360]	NA	GO:0005886; GO:0005887; GO:0007049; GO:0008360; GO:0042546; GO:0051301	83332.Rv0008c;	P9WJF3;	23493916;887085;	mtu:Rv0008c;mtv:RVBD_0008c;	NA	NA	NA	PF10814;	IPR024245;	NA
gene-Rv0009	gene-Rv0009	ppiA	NC_000962.3:12467-13016	SET4_Sample1-SET4_Sample3	SET4_Sample2-SET4_Sample4	OK	1181.81	505.588	-1.22496	-4.77477	5e-05	0.000296752	yes	gene-Rv0009	Rv0009	NC_000962.3	12468	13016	ppiA	protein_coding	+	NP_214523.1	alternate gene name: cfp22%3B belongs to the cyclophilin-type PPIase family.	NA	iron-regulated peptidyl-prolyl cis-trans isomerase PpiA	NP_214523.1	P9WHW3	PPIA_MYCTU	ppiA Rv0009 MTCY10H4.08	Mycobacterium tuberculosis (strain ATCC 25618 / H37Rv)	83332	protein folding [GO:0006457]; response to iron ion [GO:0010039]	cell wall [GO:0005618]; cytosol [GO:0005829]; extracellular region [GO:0005576]; plasma membrane [GO:0005886]	cell wall [GO:0005618]; cytosol [GO:0005829]; extracellular region [GO:0005576]; plasma membrane [GO:0005886]; peptidyl-prolyl cis-trans isomerase activity [GO:0003755]; protein folding [GO:0006457]; response to iron ion [GO:0010039]	peptidyl-prolyl cis-trans isomerase activity [GO:0003755]	GO:0003755; GO:0005576; GO:0005618; GO:0005829; GO:0005886; GO:0006457; GO:0010039	83332.Rv0009;	NA	23493915;887087;	mtu:Rv0009;mtv:RVBD_0009;	NA	NA	NA	PF00160;	IPR029000;IPR024936;IPR020892;IPR002130;	NA
gene-Rv0010c	gene-Rv0010c	Rv0010c	NC_000962.3:13132-13558	SET4_Sample1-SET4_Sample3	SET4_Sample2-SET4_Sample4	OK	247.105	58.5805	-2.07663	-6.35999	5e-05	0.000296752	yes	gene-Rv0010c	Rv0010c	NC_000962.3	13133	13558	Rv0010c	protein_coding	-	NP_214524.1	A core mycobacterial gene%3B conserved in mycobacterial strains (See Marmiesse et al.%2C 2004 PMID:14766927).	NA	membrane protein	NP_214524.1	P9WMA3	Y010_MYCTU	Rv0010c MTCY10H4.10c	Mycobacterium tuberculosis (strain ATCC 25618 / H37Rv)	83332	NA	integral component of membrane [GO:0016021]; plasma membrane [GO:0005886]	integral component of membrane [GO:0016021]; plasma membrane [GO:0005886]	NA	GO:0005886; GO:0016021	83332.Rv0010c;	NA	23493914;887082;	mtu:Rv0010c;mtv:RVBD_0010c;	NA	NA	NA	PF10756;	IPR019692;	NA
gene-Rv0011c	gene-Rv0011c	Rv0011c	NC_000962.3:13713-13995	SET4_Sample1-SET4_Sample3	SET4_Sample2-SET4_Sample4	OK	428.663	238.468	-0.84605	-2.6355	0.00015	0.000797497	yes	gene-Rv0011c	Rv0011c	NC_000962.3	13714	13995	Rv0011c	protein_coding	-	NP_214525.1	A core mycobacterial gene%3B conserved in mycobacterial strains (See Marmiesse et al.%2C 2004 PMID:14766927).	NA	cell division protein CrgA	NP_214525.1	P9WP57	CRGA_MYCTU	crgA Rv0011c MTCY10H4.11c	Mycobacterium tuberculosis (strain ATCC 25618 / H37Rv)	83332	cell cycle [GO:0007049]; cell division [GO:0051301]; regulation of cell shape [GO:0008360]	integral component of plasma membrane [GO:0005887]	integral component of plasma membrane [GO:0005887]; cell cycle [GO:0007049]; cell division [GO:0051301]; regulation of cell shape [GO:0008360]	NA	GO:0005887; GO:0007049; GO:0008360; GO:0051301	83332.Rv0011c;	P9WP57;	23493913;887074;	mtu:Rv0011c;mtv:RVBD_0011c;	NA	NA	NA	PF06781;	IPR009619;	NA
gene-Rv0012	gene-Rv0012	Rv0012	NC_000962.3:14088-14877	SET4_Sample1-SET4_Sample3	SET4_Sample2-SET4_Sample4	OK	57.8822	86.5647	0.58066	2.10298	0.00285	0.0107052	yes	gene-Rv0012	Rv0012	NC_000962.3	14089	14877	Rv0012	protein_coding	+	NP_214526.1	NA	NA	membrane protein	NP_214526.1	L0T243	L0T243_MYCTU	Rv0012	Mycobacterium tuberculosis (strain ATCC 25618 / H37Rv)	83332	NA	NA	NA	NA	NA	83332.Rv0012;	NA	887083;	mtu:Rv0012;	NA	NA	PTHR37313;	PF05949;	IPR010273;	NA
gene-Rv0013	gene-Rv0013	trpG	NC_000962.3:14913-23181	SET4_Sample1-SET4_Sample3	SET4_Sample2-SET4_Sample4	OK	114.437	64.6759	-0.823257	-0.822228	0.23885	0.380398	no	gene-Rv0013	Rv0013	NC_000962.3	14914	15612	trpG	protein_coding	+	YP_177615.1	glutamine amidotransferase%3B note that previously known as pabA.	protein motif:PROSITE:PS00606	anthranilate synthase component II	YP_177615.1	P9WN35	TRPG_MYCTU	trpG Rv0013	Mycobacterium tuberculosis (strain ATCC 25618 / H37Rv)	83332	glutamine metabolic process [GO:0006541]; tryptophan biosynthetic process [GO:0000162]	plasma membrane [GO:0005886]	plasma membrane [GO:0005886]; anthranilate synthase activity [GO:0004049]; glutamine metabolic process [GO:0006541]; tryptophan biosynthetic process [GO:0000162]	anthranilate synthase activity [GO:0004049]	GO:0000162; GO:0004049; GO:0005886; GO:0006541	83332.Rv0013;	NA	23493911;885955;	mtu:Rv0013;mtv:RVBD_0013;	NA	UPA00035;UER00040	NA	PF00117;	IPR029062;IPR017926;IPR006221;	TIGR00566;
gene-Rv0014c	gene-Rv0014c	pknB	NC_000962.3:14913-23181	SET4_Sample1-SET4_Sample3	SET4_Sample2-SET4_Sample4	OK	127.657	56.4466	-1.17732	-2.14782	0.00305	0.0113265	yes	gene-Rv0014c	Rv0014c	NC_000962.3	15590	17470	pknB	protein_coding	-	NP_214528.1	Belongs to the Ser/Thr family of protein kinases. Experimental studies show evidence of auto-phosphorylation on serine/threonine residues. PknB has been shown to be a substrate for PstP and its kinase activity is affected by PstP-mediated dephosphorylation. PknB and PstP (Rv0018c) may act as a functional pair in vivo to control mycobacterial cell growth.	protein motif:PROSITE:PS00108	serine/threonine-protein kinase PknB	NP_214528.1	P9WI81	PKNB_MYCTU	pknB Rv0014c MTCY10H4.14c	Mycobacterium tuberculosis (strain ATCC 25618 / H37Rv)	83332	negative regulation of catalytic activity [GO:0043086]; negative regulation of fatty acid biosynthetic process [GO:0045717]; negative regulation of growth rate [GO:0045967]; negative regulation of protein binding [GO:0032091]; pathogenesis [GO:0009405]; peptidoglycan biosynthetic process [GO:0009252]; positive regulation of catalytic activity [GO:0043085]; positive regulation of DNA binding [GO:0…	cell wall [GO:0005618]; integral component of membrane [GO:0016021]; plasma membrane [GO:0005886]	cell wall [GO:0005618]; integral component of membrane [GO:0016021]; plasma membrane [GO:0005886]; acetyltransferase activator activity [GO:0010698]; ATP binding [GO:0005524]; identical protein binding [GO:0042802]; manganese ion binding [GO:0030145]; protein kinase activity [GO:0004672]; protein serine/threonine kinase activity [GO:0004674]; negative regulation of catalytic activity [GO:0043086]…	acetyltransferase activator activity [GO:0010698]; ATP binding [GO:0005524]; identical protein binding [GO:0042802]; manganese ion binding [GO:0030145]; protein kinase activity [GO:0004672]; protein serine/threonine kinase activity [GO:0004674]	GO:0004672; GO:0004674; GO:0005524; GO:0005618; GO:0005886; GO:0006468; GO:0008360; GO:0009252; GO:0009405; GO:0010698; GO:0016021; GO:0030145; GO:0032091; GO:0042802; GO:0043085; GO:0043086; GO:0043388; GO:0045717; GO:0045967; GO:0046777; GO:0052572	83332.Rv0014c;	P9WI81;	23493910;887072;	mtu:Rv0014c;mtv:RVBD_0014c;	NA	NA	NA	PF03793;PF00069;	IPR011009;IPR005543;IPR000719;IPR017441;IPR008271;	NA
gene-Rv0015c	gene-Rv0015c	pknA	NC_000962.3:14913-23181	SET4_Sample1-SET4_Sample3	SET4_Sample2-SET4_Sample4	OK	124.685	61.9606	-1.00887	-1.47458	0.0382	0.0916287	no	gene-Rv0015c	Rv0015c	NC_000962.3	17467	18762	pknA	protein_coding	-	NP_214529.1	Belongs to the Ser/Thr family of protein kinases. It has been shown that sodium orthovanadate inhibits the activity of the enzyme in vitro.	protein motif:PROSITE:PS00108	serine/threonine-protein kinase PknA	NP_214529.1	P9WI83	PKNA_MYCTU	pknA Rv0015c MTCY10H4.15c	Mycobacterium tuberculosis (strain ATCC 25618 / H37Rv)	83332	growth of symbiont in host [GO:0044117]; negative regulation of catalytic activity [GO:0043086]; negative regulation of fatty acid biosynthetic process [GO:0045717]; negative regulation of lipid biosynthetic process [GO:0051055]; pathogenesis [GO:0009405]; peptidyl-threonine autophosphorylation [GO:1990443]; positive regulation of catalytic activity [GO:0043085]; positive regulation of DNA bindin…	cytosol [GO:0005829]; extracellular region [GO:0005576]; integral component of membrane [GO:0016021]; plasma membrane [GO:0005886]	cytosol [GO:0005829]; extracellular region [GO:0005576]; integral component of membrane [GO:0016021]; plasma membrane [GO:0005886]; ATP binding [GO:0005524]; protein kinase activity [GO:0004672]; protein serine/threonine kinase activity [GO:0004674]; growth of symbiont in host [GO:0044117]; negative regulation of catalytic activity [GO:0043086]; negative regulation of fatty acid biosynthetic proc…	ATP binding [GO:0005524]; protein kinase activity [GO:0004672]; protein serine/threonine kinase activity [GO:0004674]	GO:0004672; GO:0004674; GO:0005524; GO:0005576; GO:0005829; GO:0005886; GO:0006468; GO:0008360; GO:0009405; GO:0016021; GO:0043085; GO:0043086; GO:0043388; GO:0044117; GO:0045717; GO:0046777; GO:0051055; GO:1990443	83332.Rv0015c;	P9WI83;	23493909;885953;	mtu:Rv0015c;mtv:RVBD_0015c;	NA	NA	NA	PF00069;	IPR011009;IPR000719;IPR008271;	NA
gene-Rv0016c	gene-Rv0016c	pbpA	NC_000962.3:14913-23181	SET4_Sample1-SET4_Sample3	SET4_Sample2-SET4_Sample4	OK	79.5193	51.1376	-0.636921	-0.834407	0.23145	0.372081	no	gene-Rv0016c	Rv0016c	NC_000962.3	18759	20234	pbpA	protein_coding	-	NP_214530.1	NA	NA	penicillin-binding protein PbpA	NP_214530.1	P9WKD1	PBPA_MYCTU	pbpA Rv0016c MTCY10H4.16c	Mycobacterium tuberculosis (strain ATCC 25618 / H37Rv)	83332	cell wall organization [GO:0071555]; peptidoglycan biosynthetic process [GO:0009252]; regulation of cell shape [GO:0008360]	cytosol [GO:0005829]; integral component of plasma membrane [GO:0005887]	cytosol [GO:0005829]; integral component of plasma membrane [GO:0005887]; penicillin binding [GO:0008658]; cell wall organization [GO:0071555]; peptidoglycan biosynthetic process [GO:0009252]; regulation of cell shape [GO:0008360]	penicillin binding [GO:0008658]	GO:0005829; GO:0005887; GO:0008360; GO:0008658; GO:0009252; GO:0071555	83332.Rv0016c;	P9WKD1;	23493908;887078;	mtu:Rv0016c;mtv:RVBD_0016c;	NA	UPA00219	NA	PF00905;	IPR012338;IPR001460;	NA
gene-Rv0017c	gene-Rv0017c	rodA	NC_000962.3:14913-23181	SET4_Sample1-SET4_Sample3	SET4_Sample2-SET4_Sample4	OK	72.5392	52.2186	-0.474197	-0.634827	0.3625	0.51406	no	gene-Rv0017c	Rv0017c	NC_000962.3	20231	21640	rodA	protein_coding	-	NP_214531.1	Belongs to the FTSW/RODA/SPOVE family.	NA	cell division protein RodA	NP_214531.1	P9WN99	FTSWL_MYCTU	rodA Rv0017c MTCY10H4.17c	Mycobacterium tuberculosis (strain ATCC 25618 / H37Rv)	83332	cell division [GO:0051301]; induction by symbiont of host immune response [GO:0052559]; lipid-linked peptidoglycan transport [GO:0015836]; regulation of cell shape [GO:0008360]	cell division site [GO:0032153]; integral component of plasma membrane [GO:0005887]	cell division site [GO:0032153]; integral component of plasma membrane [GO:0005887]; lipid-linked peptidoglycan transporter activity [GO:0015648]; cell division [GO:0051301]; induction by symbiont of host immune response [GO:0052559]; lipid-linked peptidoglycan transport [GO:0015836]; regulation of cell shape [GO:0008360]	lipid-linked peptidoglycan transporter activity [GO:0015648]	GO:0005887; GO:0008360; GO:0015648; GO:0015836; GO:0032153; GO:0051301; GO:0052559	83332.Rv0017c;	NA	23493907;887075;	mtu:Rv0017c;mtv:RVBD_0017c;	NA	NA	PTHR30474;	PF01098;	IPR018365;IPR001182;	NA
gene-Rv0018c	gene-Rv0018c	pstP	NC_000962.3:14913-23181	SET4_Sample1-SET4_Sample3	SET4_Sample2-SET4_Sample4	OK	130.41	95.3387	-0.451919	-0.847823	0.2355	0.376896	no	gene-Rv0018c	Rv0018c	NC_000962.3	21637	23181	pstP	protein_coding	-	NP_214532.1	Experimental studies have shown that PstP specifically dephosporylates model phospho-Ser/Thr substrates and it is likely that PknB (Rv0014c) and PstP may act as a functional pair in vivo to control mycobacterial cell growth.	NA	phosphoserine/threonine phosphatase PstP	NP_214532.1	P9WHW5	PSTP_MYCTU	pstP mstp ppp Rv0018c	Mycobacterium tuberculosis (strain ATCC 25618 / H37Rv)	83332	negative regulation of catalytic activity [GO:0043086]; negative regulation of DNA binding [GO:0043392]; negative regulation of protein kinase activity [GO:0006469]; positive regulation of catalytic activity [GO:0043085]; protein dephosphorylation [GO:0006470]	cell wall [GO:0005618]; integral component of membrane [GO:0016021]; integral component of plasma membrane [GO:0005887]	cell wall [GO:0005618]; integral component of membrane [GO:0016021]; integral component of plasma membrane [GO:0005887]; magnesium ion binding [GO:0000287]; magnesium-dependent protein serine/threonine phosphatase activity [GO:0004724]; manganese ion binding [GO:0030145]; phosphoprotein phosphatase activity [GO:0004721]; phosphoserine phosphatase activity [GO:0004647]; protein serine/threonine ph…	magnesium-dependent protein serine/threonine phosphatase activity [GO:0004724]; magnesium ion binding [GO:0000287]; manganese ion binding [GO:0030145]; phosphoprotein phosphatase activity [GO:0004721]; phosphoserine phosphatase activity [GO:0004647]; protein serine/threonine phosphatase activity [GO:0004722]	GO:0000287; GO:0004647; GO:0004721; GO:0004722; GO:0004724; GO:0005618; GO:0005887; GO:0006469; GO:0006470; GO:0016021; GO:0030145; GO:0043085; GO:0043086; GO:0043392	83332.Rv0018c;	P9WHW5;	23493906;887070;	mtu:Rv0018c;mtv:RVBD_0018c;	NA	NA	PTHR13832;	NA	IPR015655;IPR036457;IPR001932;	NA
gene-Rv0019c	gene-Rv0019c	fhaB	NC_000962.3:23269-23737	SET4_Sample1-SET4_Sample3	SET4_Sample2-SET4_Sample4	OK	102.75	99.3556	-0.0484706	-0.159663	0.82105	0.885399	no	gene-Rv0019c	Rv0019c	NC_000962.3	23270	23737	fhaB	protein_coding	-	NP_214533.1	FtsZ-interacting protein A	NA	FHA domain-containing protein FhaB	NP_214533.1	P9WJB5	FHAB_MYCTU	fhaB fipA Rv0019c	Mycobacterium tuberculosis (strain ATCC 25618 / H37Rv)	83332	cell division [GO:0051301]; growth of symbiont in host cell [GO:0044119]; response to oxidative stress [GO:0006979]	extracellular region [GO:0005576]; integral component of membrane [GO:0016021]; plasma membrane [GO:0005886]	extracellular region [GO:0005576]; integral component of membrane [GO:0016021]; plasma membrane [GO:0005886]; cell division [GO:0051301]; growth of symbiont in host cell [GO:0044119]; response to oxidative stress [GO:0006979]	NA	GO:0005576; GO:0005886; GO:0006979; GO:0016021; GO:0044119; GO:0051301	83332.Rv0019c;	NA	23493905;887079;	mtu:Rv0019c;mtv:RVBD_0019c;	NA	NA	NA	PF16697;	IPR000253;IPR008984;IPR032030;	NA
gene-Rv0020c	gene-Rv0020c	fhaA	NC_000962.3:23860-25444	SET4_Sample1-SET4_Sample3	SET4_Sample2-SET4_Sample4	OK	356.655	236.668	-0.591662	-2.28132	0.00115	0.00490592	yes	gene-Rv0020c	Rv0020c	NC_000962.3	23861	25444	fhaA	protein_coding	-	NP_214534.1	A core mycobacterial gene%3B conserved in mycobacterial strains (See Marmiesse et al.%2C 2004 PMID:14766927).	NA	FHA domain-containing protein FhaA	NP_214534.1	P71590	FHAA_MYCTU	fhaA TB39.8 Rv0020c	Mycobacterium tuberculosis (strain ATCC 25618 / H37Rv)	83332	NA	cell wall [GO:0005618]; cytosol [GO:0005829]	cell wall [GO:0005618]; cytosol [GO:0005829]; mRNA binding [GO:0003729]	mRNA binding [GO:0003729]	GO:0003729; GO:0005618; GO:0005829	83332.Rv0020c;	P71590;	23493904;887067;	mtu:Rv0020c;mtv:RVBD_0020c;	NA	NA	NA	PF12401;PF00498;	IPR022128;IPR000253;IPR042287;IPR008984;	NA
gene-Rv0021c	gene-Rv0021c	Rv0021c	NC_000962.3:25912-26881	SET4_Sample1-SET4_Sample3	SET4_Sample2-SET4_Sample4	OK	50.3603	35.7415	-0.494689	-1.72324	0.01475	0.0419643	yes	gene-Rv0021c	Rv0021c	NC_000962.3	25913	26881	Rv0021c	protein_coding	-	NP_214535.1	NA	NA	hypothetical protein	NP_214535.1	P71591	P71591_MYCTU	Rv0021c	Mycobacterium tuberculosis (strain ATCC 25618 / H37Rv)	83332	NA	NA	nitronate monooxygenase activity [GO:0018580]	nitronate monooxygenase activity [GO:0018580]	GO:0018580	83332.Rv0021c;	NA	23493902;887066;	mtu:Rv0021c;mtv:RVBD_0021c;	NA	NA	NA	PF03060;	IPR013785;IPR004136;	NA
gene-Rv0022c	gene-Rv0022c	whiB5	NC_000962.3:27022-27442	SET4_Sample1-SET4_Sample3	SET4_Sample2-SET4_Sample4	OK	5.01619	5.91682	0.238231	0.270793	0.70045	0.80282	no	gene-Rv0022c	Rv0022c	NC_000962.3	27023	27442	whiB5	protein_coding	-	NP_214536.1	alternate gene name: whmG%2C WhiB-like regulatory protein.	NA	transcriptional regulator WhiB5	NP_214536.1	P71592	WHB5A_MYCTU	whiB5 Rv0022c	Mycobacterium tuberculosis (strain ATCC 25618 / H37Rv)	83332	pathogenesis [GO:0009405]; regulation of transcription, DNA-templated [GO:0006355]	cell wall [GO:0005618]; cytoplasm [GO:0005737]	cell wall [GO:0005618]; cytoplasm [GO:0005737]; 4 iron, 4 sulfur cluster binding [GO:0051539]; dinitrosyl-iron complex binding [GO:0035731]; DNA binding [GO:0003677]; metal ion binding [GO:0046872]; pathogenesis [GO:0009405]; regulation of transcription, DNA-templated [GO:0006355]	4 iron, 4 sulfur cluster binding [GO:0051539]; dinitrosyl-iron complex binding [GO:0035731]; DNA binding [GO:0003677]; metal ion binding [GO:0046872]	GO:0003677; GO:0005618; GO:0005737; GO:0006355; GO:0009405; GO:0035731; GO:0046872; GO:0051539	83332.Rv0022c;	NA	23493901;887071;	mtu:Rv0022c;mtv:RVBD_0022c;	NA	NA	NA	PF02467;	IPR034768;IPR003482;	NA
gene-Rv0023	gene-Rv0023	Rv0023	NC_000962.3:27594-29207	SET4_Sample1-SET4_Sample3	SET4_Sample2-SET4_Sample4	OK	12.2975	18.1395	0.560771	1.09782	0.12045	0.228402	no	gene-Rv0023	Rv0023	NC_000962.3	27595	28365	Rv0023	protein_coding	+	NP_214537.1	NA	NA	transcriptional regulator	NP_214537.1	P9WMI3	Y023_MYCTU	Rv0023 MTCY10H4.23	Mycobacterium tuberculosis (strain ATCC 25618 / H37Rv)	83332	NA	NA	DNA binding [GO:0003677]	DNA binding [GO:0003677]	GO:0003677	83332.Rv0023;	NA	23493900;887062;	mtu:Rv0023;mtv:RVBD_0023;	NA	NA	NA	PF01381;	IPR001387;IPR010982;	NA
gene-Rv0024	gene-Rv0024	Rv0024	NC_000962.3:27594-29207	SET4_Sample1-SET4_Sample3	SET4_Sample2-SET4_Sample4	OK	17.1768	16.4917	-0.0587204	-0.130647	0.8494	0.900754	no	gene-Rv0024	Rv0024	NC_000962.3	28362	29207	Rv0024	protein_coding	+	NP_214538.1	NA	NA	NLP/P60 family protein	NP_214538.1	P71594	P71594_MYCTU	Rv0024	Mycobacterium tuberculosis (strain ATCC 25618 / H37Rv)	83332	NA	plasma membrane [GO:0005886]	plasma membrane [GO:0005886]	NA	GO:0005886	83332.Rv0024;	NA	23493899;887061;	mtu:Rv0024;mtv:RVBD_0024;	NA	NA	NA	PF00877;	IPR000064;IPR038765;	NA
gene-Rv0025	gene-Rv0025	Rv0025	NC_000962.3:29244-29607	SET4_Sample1-SET4_Sample3	SET4_Sample2-SET4_Sample4	OK	71.5642	141.077	0.979177	2.69545	0.0007	0.00315763	yes	gene-Rv0025	Rv0025	NC_000962.3	29245	29607	Rv0025	protein_coding	+	NP_214539.1	NA	NA	hypothetical protein	NP_214539.1	P9WMA1	Y025_MYCTU	Rv0025 MTCY10H4.25	Mycobacterium tuberculosis (strain ATCC 25618 / H37Rv)	83332	NA	NA	NA	NA	NA	83332.Rv0025;	NA	23493898;887060;	mtu:Rv0025;mtv:RVBD_0025;	NA	NA	NA	PF10774;	IPR019710;	NA
gene-Rv0026	gene-Rv0026	Rv0026	NC_000962.3:29721-31068	SET4_Sample1-SET4_Sample3	SET4_Sample2-SET4_Sample4	OK	45.0664	27.9569	-0.688846	-2.49043	0.0005	0.00234427	yes	gene-Rv0026	Rv0026	NC_000962.3	29722	31068	Rv0026	protein_coding	+	NP_214540.1	NA	NA	hypothetical protein	NP_214540.1	P9WMB1	Y0026_MYCTU	Rv0026 MTCY10H4.26	Mycobacterium tuberculosis (strain ATCC 25618 / H37Rv)	83332	NA	NA	NA	NA	NA	83332.Rv0026;	NA	23493897;887057;	mtu:Rv0026;mtv:RVBD_0026;	NA	NA	NA	PF10774;	IPR019710;	NA
gene-Rv0027	gene-Rv0027	Rv0027	NC_000962.3:31188-31506	SET4_Sample1-SET4_Sample3	SET4_Sample2-SET4_Sample4	OK	43.2223	28.3538	-0.608231	-1.06353	0.12875	0.24077	no	gene-Rv0027	Rv0027	NC_000962.3	31189	31506	Rv0027	protein_coding	+	NP_214541.1	NA	NA	hypothetical protein	NP_214541.1	P9WM99	Y027_MYCTU	Rv0027 MTCY10H4.27	Mycobacterium tuberculosis (strain ATCC 25618 / H37Rv)	83332	protein secretion [GO:0009306]	NA	protein secretion [GO:0009306]	NA	GO:0009306	83332.Rv0027;	NA	23493896;887054;	mtu:Rv0027;mtv:RVBD_0027;	NA	NA	NA	PF10824;	IPR022536;	NA
gene-Rv0028	gene-Rv0028	Rv0028	NC_000962.3:31513-31819	SET4_Sample1-SET4_Sample3	SET4_Sample2-SET4_Sample4	OK	22.9174	20.4904	-0.161491	-0.229317	0.74415	0.835362	no	gene-Rv0028	Rv0028	NC_000962.3	31514	31819	Rv0028	protein_coding	+	NP_214542.1	NA	NA	hypothetical protein	NP_214542.1	P9WM97	Y028_MYCTU	Rv0028 MTCY10H4.28	Mycobacterium tuberculosis (strain ATCC 25618 / H37Rv)	83332	NA	NA	NA	NA	NA	83332.Rv0028;	NA	23493895;885812;	mtu:Rv0028;mtv:RVBD_0028;	NA	NA	NA	PF10904;	IPR024426;	NA
gene-Rv0029	gene-Rv0029	Rv0029	NC_000962.3:32056-33154	SET4_Sample1-SET4_Sample3	SET4_Sample2-SET4_Sample4	OK	71.4176	79.1402	0.14813	0.571706	0.41835	0.568164	no	gene-Rv0029	Rv0029	NC_000962.3	32057	33154	Rv0029	protein_coding	+	NP_214543.1	NA	NA	hypothetical protein	NP_214543.1	P71599	P71599_MYCTU	Rv0029	Mycobacterium tuberculosis (strain ATCC 25618 / H37Rv)	83332	NA	cytosol [GO:0005829]	cytosol [GO:0005829]	NA	GO:0005829	83332.Rv0029;	NA	23493894;887053;	mtu:Rv0029;mtv:RVBD_0029;	NA	NA	NA	PF18645;PF18646;	IPR040833;IPR040604;	NA
gene-Rv0030	gene-Rv0030	Rv0030	NC_000962.3:33223-33553	SET4_Sample1-SET4_Sample3	SET4_Sample2-SET4_Sample4	OK	393.394	193.609	-1.02283	-3.46471	5e-05	0.000296752	yes	gene-Rv0030	Rv0030	NC_000962.3	33224	33553	Rv0030	protein_coding	+	NP_214544.1	NA	NA	hypothetical protein	NP_214544.1	P9WM95	Y030_MYCTU	Rv0030 MTCY10H4.30	Mycobacterium tuberculosis (strain ATCC 25618 / H37Rv)	83332	NA	NA	NA	NA	NA	83332.Rv0030;	NA	23493893;887051;	mtu:Rv0030;mtv:RVBD_0030;	NA	NA	NA	PF10921;	IPR024296;	NA
gene-Rv0032	gene-Rv0032	bioF2	NC_000962.3:34294-38947	SET4_Sample1-SET4_Sample3	SET4_Sample2-SET4_Sample4	OK	48.6355	20.1872	-1.26857	-3.7526	5e-05	0.000296752	yes	gene-Rv0032	Rv0032	NC_000962.3	34295	36610	bioF2	protein_coding	+	NP_214546.1	NA	protein motif:PROSITE:PS00599	8-amino-7-oxononanoate synthase	NP_214546.1	P9WQ85	BIOF2_MYCTU	bioF2 Rv0032	Mycobacterium tuberculosis (strain ATCC 25618 / H37Rv)	83332	biotin biosynthetic process [GO:0009102]	cell wall [GO:0005618]	cell wall [GO:0005618]; 8-amino-7-oxononanoate synthase activity [GO:0008710]; pyridoxal phosphate binding [GO:0030170]; biotin biosynthetic process [GO:0009102]	8-amino-7-oxononanoate synthase activity [GO:0008710]; pyridoxal phosphate binding [GO:0030170]	GO:0005618; GO:0008710; GO:0009102; GO:0030170	83332.Rv0032;	NA	23493891;887050;	mtu:Rv0032;mtv:RVBD_0032;	NA	NA	NA	PF13480;PF00155;	IPR016181;IPR001917;IPR004839;IPR038740;IPR015424;IPR015422;IPR015421;	NA
gene-Rv0033	gene-Rv0033	acpA	NC_000962.3:34294-38947	SET4_Sample1-SET4_Sample3	SET4_Sample2-SET4_Sample4	OK	71.0436	19.9472	-1.83252	-0.867505	0.29775	0.446682	no	gene-Rv0033	Rv0033	NC_000962.3	36607	36870	acpA	protein_coding	+	NP_214547.1	NA	NA	acyl carrier protein AcpA	NP_214547.1	I6WX95	I6WX95_MYCTU	acpA Rv0033	Mycobacterium tuberculosis (strain ATCC 25618 / H37Rv)	83332	NA	NA	acyl binding [GO:0000035]; acyl carrier activity [GO:0000036]	acyl binding [GO:0000035]; acyl carrier activity [GO:0000036]	GO:0000035; GO:0000036	83332.Rv0033;	NA	23493890;887052;	mtu:Rv0033;mtv:RVBD_0033;	NA	NA	NA	PF00550;	IPR036736;IPR009081;	NA
gene-Rv0034	gene-Rv0034	Rv0034	NC_000962.3:34294-38947	SET4_Sample1-SET4_Sample3	SET4_Sample2-SET4_Sample4	OK	5.24787	7.33161	0.4824	0.168359	0.8348	0.894201	no	gene-Rv0034	Rv0034	NC_000962.3	36867	37262	Rv0034	protein_coding	+	NP_214548.1	NA	NA	hypothetical protein	NP_214548.1	P9WM93	Y034_MYCTU	Rv0034 MTCY10H4.34	Mycobacterium tuberculosis (strain ATCC 25618 / H37Rv)	83332	NA	NA	NA	NA	NA	83332.Rv0034;	NA	23493889;887046;	mtu:Rv0034;mtv:RVBD_0034;	NA	NA	NA	PF12680;	IPR032710;IPR037401;	NA
gene-Rv0035	gene-Rv0035	fadD34	NC_000962.3:34294-38947	SET4_Sample1-SET4_Sample3	SET4_Sample2-SET4_Sample4	OK	38.1366	24.8812	-0.616121	-1.52125	0.0331	0.0816384	no	gene-Rv0035	Rv0035	NC_000962.3	37259	38947	fadD34	protein_coding	+	YP_177686.1	NA	NA	fatty-acid--CoA ligase FadD34	YP_177686.1	L7N699	L7N699_MYCTU	fadD34 Rv0035	Mycobacterium tuberculosis (strain ATCC 25618 / H37Rv)	83332	fatty acid biosynthetic process [GO:0006633]	NA	adenylyltransferase activity [GO:0070566]; ligase activity [GO:0016874]; fatty acid biosynthetic process [GO:0006633]	adenylyltransferase activity [GO:0070566]; ligase activity [GO:0016874]	GO:0006633; GO:0016874; GO:0070566	83332.Rv0035;	NA	23493888;887048;	mtu:Rv0035;mtv:RVBD_0035;	NA	NA	NA	PF00501;	IPR000873;IPR042099;IPR040097;	NA
gene-Rv0036c	gene-Rv0036c	Rv0036c	NC_000962.3:39055-39829	SET4_Sample1-SET4_Sample3	SET4_Sample2-SET4_Sample4	OK	75.8268	69.379	-0.128207	-0.466931	0.50755	0.648931	no	gene-Rv0036c	Rv0036c	NC_000962.3	39056	39829	Rv0036c	protein_coding	-	NP_214550.1	NA	NA	hypothetical protein	NP_214550.1	P9WM91	Y036_MYCTU	Rv0036c MTCY10H4.36c	Mycobacterium tuberculosis (strain ATCC 25618 / H37Rv)	83332	NA	cell wall [GO:0005618]; plasma membrane [GO:0005886]	cell wall [GO:0005618]; plasma membrane [GO:0005886]; metal ion binding [GO:0046872]	metal ion binding [GO:0046872]	GO:0005618; GO:0005886; GO:0046872	83332.Rv0036c;	NA	23493887;887043;	mtu:Rv0036c;mtv:RVBD_0036c;	NA	NA	NA	PF11716;PF08608;	IPR017517;IPR017518;IPR034660;IPR024344;IPR013917;	TIGR03083;TIGR03084;
gene-Rv0037c	gene-Rv0037c	Rv0037c	NC_000962.3:39876-41202	SET4_Sample1-SET4_Sample3	SET4_Sample2-SET4_Sample4	OK	53.8645	38.6449	-0.479055	-1.79717	0.01105	0.0331416	yes	gene-Rv0037c	Rv0037c	NC_000962.3	39877	41202	Rv0037c	protein_coding	-	NP_214551.1	member of major facilitator superfamily (MFS) possibly involved in transport of macrolide%3B integral membrane protein	NA	MFS-type transporter	NP_214551.1	P9WJY1	Y037_MYCTU	Rv0037c MTCY10H4.37c	Mycobacterium tuberculosis (strain ATCC 25618 / H37Rv)	83332	NA	integral component of membrane [GO:0016021]; plasma membrane [GO:0005886]	integral component of membrane [GO:0016021]; plasma membrane [GO:0005886]; transmembrane transporter activity [GO:0022857]	transmembrane transporter activity [GO:0022857]	GO:0005886; GO:0016021; GO:0022857	83332.Rv0037c;	NA	23493886;887042;	mtu:Rv0037c;mtv:RVBD_0037c;	NA	NA	NA	PF07690;	IPR011701;IPR036259;	NA
gene-Rv0038	gene-Rv0038	Rv0038	NC_000962.3:41303-41912	SET4_Sample1-SET4_Sample3	SET4_Sample2-SET4_Sample4	OK	302.945	256.245	-0.241529	-0.956028	0.16755	0.295822	no	gene-Rv0038	Rv0038	NC_000962.3	41304	41912	Rv0038	protein_coding	+	NP_214552.1	NA	NA	hypothetical protein	NP_214552.1	P9WFK5	Y038_MYCTU	Rv0038 MTCY10H4.38	Mycobacterium tuberculosis (strain ATCC 25618 / H37Rv)	83332	NA	cytosol [GO:0005829]; plasma membrane [GO:0005886]	cytosol [GO:0005829]; plasma membrane [GO:0005886]	NA	GO:0005829; GO:0005886	83332.Rv0038;	NA	23493885;887045;	mtu:Rv0038;mtv:RVBD_0038;	NA	NA	PTHR30327;	PF02622;	IPR003774;	NA
gene-Rv0039c	gene-Rv0039c	Rv0039c	NC_000962.3:42003-42351	SET4_Sample1-SET4_Sample3	SET4_Sample2-SET4_Sample4	OK	9.04169	20.1658	1.15725	1.54626	0.0351	0.0856039	no	gene-Rv0039c	Rv0039c	NC_000962.3	42004	42351	Rv0039c	protein_coding	-	NP_214553.1	A core mycobacterial gene%3B conserved in mycobacterial strains (See Marmiesse et al.%2C 2004 PMID:14766927).	NA	transmembrane protein	NP_214553.1	P9WM89	Y039_MYCTU	Rv0039c MTCY10H4.39c MTCY21D4.02c	Mycobacterium tuberculosis (strain ATCC 25618 / H37Rv)	83332	NA	integral component of membrane [GO:0016021]; plasma membrane [GO:0005886]	integral component of membrane [GO:0016021]; plasma membrane [GO:0005886]	NA	GO:0005886; GO:0016021	83332.Rv0039c;	NA	23493884;887038;	mtu:Rv0039c;mtv:RVBD_0039c;	NA	NA	NA	NA	NA	NA
gene-Rv0040c	gene-Rv0040c	mtc28	NC_000962.3:42432-43365	SET4_Sample1-SET4_Sample3	SET4_Sample2-SET4_Sample4	OK	86.9095	165.485	0.929118	3.62246	5e-05	0.000296752	yes	gene-Rv0040c	Rv0040c	NC_000962.3	42433	43365	mtc28	protein_coding	-	NP_214554.2	A core mycobacterial gene%3B conserved in mycobacterial strains (See Marmiesse et al.%2C 2004 PMID:14766927)%3B secreted antigen	NA	hypothetical protein	NP_214554.2	P9WIM9	PR28_MYCTU	mtc28 Rv0040c MTCY21D4.03c	Mycobacterium tuberculosis (strain ATCC 25618 / H37Rv)	83332	NA	extracellular region [GO:0005576]	extracellular region [GO:0005576]	NA	GO:0005576	83332.Rv0040c;	NA	23493883;887037;	mtu:Rv0040c;mtv:RVBD_0040c;	NA	NA	NA	PF10738;	IPR019674;	NA
gene-Rv0041	gene-Rv0041	leuS	NC_000962.3:43561-46471	SET4_Sample1-SET4_Sample3	SET4_Sample2-SET4_Sample4	OK	186.31	112.888	-0.722821	-2.78728	0.0001	0.000551826	yes	gene-Rv0041	Rv0041	NC_000962.3	43562	46471	leuS	protein_coding	+	NP_214555.1	leucyl-tRNA synthetase LeuS%3B Aminoacyl-transfer RNA synthetases class-I signature. Belongs to class-I aminoacyl-tRNA synthetase family.	protein motif:PROSITE:PS00178	leucine--tRNA ligase	NP_214555.1	P9WFV1	SYL_MYCTU	leuS Rv0041 MTCY21D4.04	Mycobacterium tuberculosis (strain ATCC 25618 / H37Rv)	83332	leucyl-tRNA aminoacylation [GO:0006429]	cell wall [GO:0005618]; cytosol [GO:0005829]; plasma membrane [GO:0005886]	cell wall [GO:0005618]; cytosol [GO:0005829]; plasma membrane [GO:0005886]; aminoacyl-tRNA editing activity [GO:0002161]; ATP binding [GO:0005524]; leucine-tRNA ligase activity [GO:0004823]; leucyl-tRNA aminoacylation [GO:0006429]	aminoacyl-tRNA editing activity [GO:0002161]; ATP binding [GO:0005524]; leucine-tRNA ligase activity [GO:0004823]	GO:0002161; GO:0004823; GO:0005524; GO:0005618; GO:0005829; GO:0005886; GO:0006429	83332.Rv0041;	NA	23493882;887040;	mtu:Rv0041;mtv:RVBD_0041;	NA	NA	PTHR43740;	PF08264;PF13603;PF09334;	IPR001412;IPR002302;IPR025709;IPR013155;IPR015413;IPR014729;IPR009080;IPR009008;	TIGR00396;
gene-Rv0042c	gene-Rv0042c	Rv0042c	NC_000962.3:46580-47207	SET4_Sample1-SET4_Sample3	SET4_Sample2-SET4_Sample4	OK	141.896	83.8322	-0.759257	-2.78003	0.0002	0.00102719	yes	gene-Rv0042c	Rv0042c	NC_000962.3	46581	47207	Rv0042c	protein_coding	-	NP_214556.1	NA	NA	transcriptional regulator	NP_214556.1	P71699	P71699_MYCTU	Rv0042c	Mycobacterium tuberculosis (strain ATCC 25618 / H37Rv)	83332	regulation of transcription, DNA-templated [GO:0006355]	plasma membrane [GO:0005886]	plasma membrane [GO:0005886]; DNA-binding transcription factor activity [GO:0003700]; transcription regulatory region sequence-specific DNA binding [GO:0000976]; regulation of transcription, DNA-templated [GO:0006355]	DNA-binding transcription factor activity [GO:0003700]; transcription regulatory region sequence-specific DNA binding [GO:0000976]	GO:0000976; GO:0003700; GO:0005886; GO:0006355	83332.Rv0042c;	NA	23493881;887034;	mtu:Rv0042c;mtv:RVBD_0042c;	NA	NA	NA	PF01047;	IPR000835;IPR036388;IPR036390;	NA
gene-Rv0043c	gene-Rv0043c	Rv0043c	NC_000962.3:47365-48100	SET4_Sample1-SET4_Sample3	SET4_Sample2-SET4_Sample4	OK	47.6709	31.1281	-0.61489	-1.91108	0.00665	0.0217914	yes	gene-Rv0043c	Rv0043c	NC_000962.3	47366	48100	Rv0043c	protein_coding	-	NP_214557.1	NA	NA	HTH-type transcriptional regulator	NP_214557.1	P9WMG9	Y043_MYCTU	Rv0043c MTCY21D4.06c	Mycobacterium tuberculosis (strain ATCC 25618 / H37Rv)	83332	NA	NA	DNA binding [GO:0003677]; DNA-binding transcription factor activity [GO:0003700]	DNA binding [GO:0003677]; DNA-binding transcription factor activity [GO:0003700]	GO:0003677; GO:0003700	83332.Rv0043c;	NA	23493880;887032;	mtu:Rv0043c;mtv:RVBD_0043c;	NA	NA	NA	PF00392;	IPR008920;IPR000524;IPR036388;IPR036390;	NA
gene-Rv0044c	gene-Rv0044c	Rv0044c	NC_000962.3:48232-49027	SET4_Sample1-SET4_Sample3	SET4_Sample2-SET4_Sample4	OK	18.0405	17.1293	-0.0747733	-0.190043	0.787	0.862517	no	gene-Rv0044c	Rv0044c	NC_000962.3	48233	49027	Rv0044c	protein_coding	-	NP_214558.1	NA	NA	oxidoreductase	NP_214558.1	P71701	P71701_MYCTU	Rv0044c	Mycobacterium tuberculosis (strain ATCC 25618 / H37Rv)	83332	NA	plasma membrane [GO:0005886]	plasma membrane [GO:0005886]; oxidoreductase activity, acting on paired donors, with incorporation or reduction of molecular oxygen [GO:0016705]	oxidoreductase activity, acting on paired donors, with incorporation or reduction of molecular oxygen [GO:0016705]	GO:0005886; GO:0016705	83332.Rv0044c;	NA	23493879;887030;	mtu:Rv0044c;mtv:RVBD_0044c;	NA	NA	NA	PF00296;	IPR022480;IPR011251;IPR036661;	TIGR03856;
gene-Rv0045c	gene-Rv0045c	Rv0045c	NC_000962.3:49042-49939	SET4_Sample1-SET4_Sample3	SET4_Sample2-SET4_Sample4	OK	36.4812	51.9261	0.509305	1.7327	0.01305	0.0379522	yes	gene-Rv0045c	Rv0045c	NC_000962.3	49043	49939	Rv0045c	protein_coding	-	NP_214559.1	NA	NA	hydrolase	NP_214559.1	I6XU97	I6XU97_MYCTU	Rv0045c	Mycobacterium tuberculosis (strain ATCC 25618 / H37Rv)	83332	NA	NA	hydrolase activity [GO:0016787]	hydrolase activity [GO:0016787]	GO:0016787	83332.Rv0045c;	NA	23493878;887029;	mtu:Rv0045c;mtv:RVBD_0045c;	NA	NA	NA	PF12697;	IPR029058;IPR000073;	NA
gene-Rv0046c	gene-Rv0046c	ino1	NC_000962.3:50020-51124	SET4_Sample1-SET4_Sample3	SET4_Sample2-SET4_Sample4	OK	385.143	463.907	0.268442	1.03893	0.1399	0.257697	no	gene-Rv0046c	Rv0046c	NC_000962.3	50021	51124	ino1	protein_coding	-	NP_214560.1	Myo-inositol 1-phosphate synthase (MI-1-P synthase) (MIP synthase)	NA	inositol-3-phosphate synthase	NP_214560.1	P9WKI1	INO1_MYCTU	ino1 Rv0046c MTCY21D4.09c	Mycobacterium tuberculosis (strain ATCC 25618 / H37Rv)	83332	inositol biosynthetic process [GO:0006021]; mycothiol biosynthetic process [GO:0010125]; pathogenesis [GO:0009405]; phospholipid biosynthetic process [GO:0008654]	cytosol [GO:0005829]	cytosol [GO:0005829]; inositol-3-phosphate synthase activity [GO:0004512]; zinc ion binding [GO:0008270]; inositol biosynthetic process [GO:0006021]; mycothiol biosynthetic process [GO:0010125]; pathogenesis [GO:0009405]; phospholipid biosynthetic process [GO:0008654]	inositol-3-phosphate synthase activity [GO:0004512]; zinc ion binding [GO:0008270]	GO:0004512; GO:0005829; GO:0006021; GO:0008270; GO:0008654; GO:0009405; GO:0010125	83332.Rv0046c;	NA	23493877;887028;	mtu:Rv0046c;mtv:RVBD_0046c;	R-MTU-879299;	NA	NA	PF01658;	IPR002587;IPR017815;IPR013021;IPR036291;	TIGR03450;
gene-Rv0047c	gene-Rv0047c	Rv0047c	NC_000962.3:51184-51727	SET4_Sample1-SET4_Sample3	SET4_Sample2-SET4_Sample4	OK	63.268	167.651	1.40591	4.75655	5e-05	0.000296752	yes	gene-Rv0047c	Rv0047c	NC_000962.3	51185	51727	Rv0047c	protein_coding	-	NP_214561.1	NA	NA	hypothetical protein	NP_214561.1	P71704	P71704_MYCTU	Rv0047c	Mycobacterium tuberculosis (strain ATCC 25618 / H37Rv)	83332	NA	NA	NA	NA	NA	83332.Rv0047c;	NA	23493876;887031;	mtu:Rv0047c;mtv:RVBD_0047c;	NA	NA	NA	PF03551;	IPR005149;IPR036388;IPR036390;	NA
gene-Rv0048c	gene-Rv0048c	Rv0048c	NC_000962.3:51827-52697	SET4_Sample1-SET4_Sample3	SET4_Sample2-SET4_Sample4	OK	58.4622	131.613	1.17073	4.41261	5e-05	0.000296752	yes	gene-Rv0048c	Rv0048c	NC_000962.3	51828	52697	Rv0048c	protein_coding	-	NP_214562.1	NA	NA	membrane protein	NP_214562.1	P9WM87	Y048_MYCTU	Rv0048c MTCY21D4.11c	Mycobacterium tuberculosis (strain ATCC 25618 / H37Rv)	83332	NA	cell wall [GO:0005618]; integral component of plasma membrane [GO:0005887]; plasma membrane [GO:0005886]	cell wall [GO:0005618]; integral component of plasma membrane [GO:0005887]; plasma membrane [GO:0005886]	NA	GO:0005618; GO:0005886; GO:0005887	83332.Rv0048c;	NA	23493875;887027;	mtu:Rv0048c;mtv:RVBD_0048c;	NA	NA	NA	PF08044;	IPR012551;	NA
gene-Rv0049	gene-Rv0049	Rv0049	NC_000962.3:52830-53244	SET4_Sample1-SET4_Sample3	SET4_Sample2-SET4_Sample4	OK	371	435.175	0.230176	0.900766	0.19785	0.333049	no	gene-Rv0049	Rv0049	NC_000962.3	52831	53244	Rv0049	protein_coding	+	NP_214563.1	A core mycobacterial gene%3B conserved in mycobacterial strains (See Marmiesse et al.%2C 2004 PMID:14766927).	NA	hypothetical protein	NP_214563.1	P9WM85	Y049_MYCTU	Rv0049 MTCY21D4.12	Mycobacterium tuberculosis (strain ATCC 25618 / H37Rv)	83332	NA	NA	NA	NA	NA	83332.Rv0049;	NA	887024;	mtu:Rv0049;mtv:RVBD_0049;	NA	NA	NA	PF17249;	IPR035169;	NA
gene-Rv0050	gene-Rv0050	ponA1	NC_000962.3:53662-57378	SET4_Sample1-SET4_Sample3	SET4_Sample2-SET4_Sample4	OK	199.841	167.619	-0.253671	-0.906808	0.19565	0.33077	no	gene-Rv0050	Rv0050	NC_000962.3	53663	55699	ponA1	protein_coding	+	YP_177687.1	penicillin-binding protein (class A)%2C bienzymatic protein with transglycosylase and transpeptidase activities	NA	bifunctional penicillin-insensitive transglycosylase/penicillin-sensitive transpeptidase	YP_177687.1	P71707	PBP1A_MYCTU	ponA1 Rv0050 MTCY21D4.13	Mycobacterium tuberculosis (strain ATCC 25618 / H37Rv)	83332	cellular response to hypoxia [GO:0071456]; cell wall organization [GO:0071555]; peptidoglycan biosynthetic process [GO:0009252]; regulation of cell shape [GO:0008360]; response to antibiotic [GO:0046677]	integral component of membrane [GO:0016021]; outer membrane-bounded periplasmic space [GO:0030288]; plasma membrane [GO:0005886]	integral component of membrane [GO:0016021]; outer membrane-bounded periplasmic space [GO:0030288]; plasma membrane [GO:0005886]; drug binding [GO:0008144]; penicillin binding [GO:0008658]; peptidoglycan glycosyltransferase activity [GO:0008955]; serine-type D-Ala-D-Ala carboxypeptidase activity [GO:0009002]; cell wall organization [GO:0071555]; cellular response to hypoxia [GO:0071456]; peptidog…	drug binding [GO:0008144]; penicillin binding [GO:0008658]; peptidoglycan glycosyltransferase activity [GO:0008955]; serine-type D-Ala-D-Ala carboxypeptidase activity [GO:0009002]	GO:0005886; GO:0008144; GO:0008360; GO:0008658; GO:0008955; GO:0009002; GO:0009252; GO:0016021; GO:0030288; GO:0046677; GO:0071456; GO:0071555	83332.Rv0050;	NA	887065;	mtu:Rv0050;	NA	UPA00219	NA	PF00912;PF00905;	IPR012338;IPR001264;IPR023346;IPR036950;IPR001460;	NA
gene-Rv0051	gene-Rv0051	Rv0051	NC_000962.3:53662-57378	SET4_Sample1-SET4_Sample3	SET4_Sample2-SET4_Sample4	OK	43.1464	32.9524	-0.388858	-0.566594	0.41805	0.568164	no	gene-Rv0051	Rv0051	NC_000962.3	55696	57378	Rv0051	protein_coding	+	NP_214565.1	NA	NA	transmembrane protein	NP_214565.1	P71708	P71708_MYCTU	Rv0051	Mycobacterium tuberculosis (strain ATCC 25618 / H37Rv)	83332	NA	integral component of membrane [GO:0016021]	integral component of membrane [GO:0016021]; transferase activity, transferring hexosyl groups [GO:0016758]	transferase activity, transferring hexosyl groups [GO:0016758]	GO:0016021; GO:0016758	83332.Rv0051;	NA	23493872;887018;	mtu:Rv0051;mtv:RVBD_0051;	NA	NA	NA	PF09594;	IPR018584;IPR016570;	NA
gene-Rv0052	gene-Rv0052	Rv0052	NC_000962.3:57409-57973	SET4_Sample1-SET4_Sample3	SET4_Sample2-SET4_Sample4	OK	60.2016	33.8875	-0.829047	-2.38399	0.00135	0.00564872	yes	gene-Rv0052	Rv0052	NC_000962.3	57410	57973	Rv0052	protein_coding	+	NP_214566.3	NA	NA	hypothetical protein	NP_214566.3	I6Y6S3	I6Y6S3_MYCTU	Rv0052	Mycobacterium tuberculosis (strain ATCC 25618 / H37Rv)	83332	NA	NA	NA	NA	NA	83332.Rv0052;	NA	887015;	mtu:Rv0052;mtv:RVBD_0052;	NA	NA	NA	PF01965;	IPR029062;IPR002818;	NA
gene-Rv0053	gene-Rv0053	rpsF	NC_000962.3:58191-58482	SET4_Sample1-SET4_Sample3	SET4_Sample2-SET4_Sample4	OK	1103.22	333.95	-1.72402	-6.1226	5e-05	0.000296752	yes	gene-Rv0053	Rv0053	NC_000962.3	58192	58482	rpsF	protein_coding	+	NP_214567.1	NA	protein motif:PROSITE:PS01048	30S ribosomal protein S6	NP_214567.1	P9WH31	RS6_MYCTU	rpsF Rv0053 MTCY21D4.16	Mycobacterium tuberculosis (strain ATCC 25618 / H37Rv)	83332	translation [GO:0006412]	cell wall [GO:0005618]; cytosolic small ribosomal subunit [GO:0022627]; plasma membrane [GO:0005886]	cell wall [GO:0005618]; cytosolic small ribosomal subunit [GO:0022627]; plasma membrane [GO:0005886]; small ribosomal subunit rRNA binding [GO:0070181]; structural constituent of ribosome [GO:0003735]; translation [GO:0006412]	small ribosomal subunit rRNA binding [GO:0070181]; structural constituent of ribosome [GO:0003735]	GO:0003735; GO:0005618; GO:0005886; GO:0006412; GO:0022627; GO:0070181	83332.Rv0053;	NA	23493870;887020;	mtu:Rv0053;mtv:RVBD_0053;	NA	NA	PTHR21011;	PF01250;	IPR000529;IPR020815;IPR020814;IPR035980;IPR014717;	TIGR00166;
gene-Rv0054	gene-Rv0054	ssb	NC_000962.3:58585-59080	SET4_Sample1-SET4_Sample3	SET4_Sample2-SET4_Sample4	OK	208.25	74.2049	-1.48873	-5.10116	5e-05	0.000296752	yes	gene-Rv0054	Rv0054	NC_000962.3	58586	59080	ssb	protein_coding	+	NP_214568.1	NA	NA	single-strand DNA-binding protein	NP_214568.1	P9WGD5	SSB_MYCTU	ssb Rv0054 MTCY21D4.17	Mycobacterium tuberculosis (strain ATCC 25618 / H37Rv)	83332	cellular response to DNA damage stimulus [GO:0006974]; DNA replication [GO:0006260]; positive regulation of helicase activity [GO:0051096]; response to antibiotic [GO:0046677]	extracellular region [GO:0005576]; nucleoid [GO:0009295]; plasma membrane [GO:0005886]	extracellular region [GO:0005576]; nucleoid [GO:0009295]; plasma membrane [GO:0005886]; single-stranded DNA binding [GO:0003697]; cellular response to DNA damage stimulus [GO:0006974]; DNA replication [GO:0006260]; positive regulation of helicase activity [GO:0051096]; response to antibiotic [GO:0046677]	single-stranded DNA binding [GO:0003697]	GO:0003697; GO:0005576; GO:0005886; GO:0006260; GO:0006974; GO:0009295; GO:0046677; GO:0051096	83332.Rv0054;	P9WGD5;	23493869;887013;	mtu:Rv0054;mtv:RVBD_0054;	NA	NA	PTHR10302;	PF00436;	IPR012340;IPR000424;IPR011344;	TIGR00621;
gene-Rv0055	gene-Rv0055	rpsR1	NC_000962.3:59121-59376	SET4_Sample1-SET4_Sample3	SET4_Sample2-SET4_Sample4	OK	355.067	130.167	-1.44772	-3.48552	5e-05	0.000296752	yes	gene-Rv0055	Rv0055	NC_000962.3	59122	59376	rpsR1	protein_coding	+	YP_177688.1	NA	NA	30S ribosomal protein S18	YP_177688.1	P9WH49	RS181_MYCTU	rpsR1 rpsR Rv0055 MTCY21D4.18	Mycobacterium tuberculosis (strain ATCC 25618 / H37Rv)	83332	translation [GO:0006412]	cytosolic small ribosomal subunit [GO:0022627]	cytosolic small ribosomal subunit [GO:0022627]; small ribosomal subunit rRNA binding [GO:0070181]; structural constituent of ribosome [GO:0003735]; translation [GO:0006412]	small ribosomal subunit rRNA binding [GO:0070181]; structural constituent of ribosome [GO:0003735]	GO:0003735; GO:0006412; GO:0022627; GO:0070181	83332.Rv0055;	NA	23493868;887022;	mtu:Rv0055;mtv:RVBD_0055;	NA	NA	NA	PF01084;	IPR001648;IPR018275;IPR036870;	TIGR00165;
gene-Rv0056	gene-Rv0056	rplI	NC_000962.3:59408-59867	SET4_Sample1-SET4_Sample3	SET4_Sample2-SET4_Sample4	OK	581.151	294.649	-0.979915	-3.83855	5e-05	0.000296752	yes	gene-Rv0056	Rv0056	NC_000962.3	59409	59867	rplI	protein_coding	+	NP_214570.1	NA	protein motif:PROSITE:PS00651	50S ribosomal protein L9	NP_214570.1	P9WH79	RL9_MYCTU	rplI Rv0056 MTCY21D4.19	Mycobacterium tuberculosis (strain ATCC 25618 / H37Rv)	83332	translation [GO:0006412]	cell wall [GO:0005618]; cytosol [GO:0005829]; cytosolic large ribosomal subunit [GO:0022625]; plasma membrane [GO:0005886]	cell wall [GO:0005618]; cytosol [GO:0005829]; cytosolic large ribosomal subunit [GO:0022625]; plasma membrane [GO:0005886]; rRNA binding [GO:0019843]; structural constituent of ribosome [GO:0003735]; translation [GO:0006412]	rRNA binding [GO:0019843]; structural constituent of ribosome [GO:0003735]	GO:0003735; GO:0005618; GO:0005829; GO:0005886; GO:0006412; GO:0019843; GO:0022625	83332.Rv0056;	NA	23493867;887010;	mtu:Rv0056;mtv:RVBD_0056;	NA	NA	PTHR21368;	PF03948;PF01281;	IPR000244;IPR009027;IPR020594;IPR020069;IPR036791;IPR020070;IPR036935;	TIGR00158;
gene-Rv0057	gene-Rv0057	Rv0057	NC_000962.3:59895-63020	SET4_Sample1-SET4_Sample3	SET4_Sample2-SET4_Sample4	OK	646.644	214.183	-1.59413	-2.45384	0.00035	0.00172325	yes	gene-Rv0057	Rv0057	NC_000962.3	59896	60417	Rv0057	protein_coding	+	NP_214571.1	NA	NA	hypothetical protein	NP_214571.1	P9WM77	Y057_MYCTU	Rv0057 MTCY21D4.20	Mycobacterium tuberculosis (strain ATCC 25618 / H37Rv)	83332	NA	NA	NA	NA	NA	83332.Rv0057;	NA	23493866;887008;	mtu:Rv0057;mtv:RVBD_0057;	NA	NA	NA	NA	NA	NA
gene-Rv0058	gene-Rv0058	dnaB	NC_000962.3:59895-63020	SET4_Sample1-SET4_Sample3	SET4_Sample2-SET4_Sample4	OK	399.46	115.8	-1.78642	-6.04295	5e-05	0.000296752	yes	gene-Rv0058	Rv0058	NC_000962.3	60396	63020	dnaB	protein_coding	+	NP_214572.1	Contains an intein (position 61630..62838). This protein undergoes a protein self splicing that involves a post-translational excision of the intervening region (intein) followed by peptide ligation. In the intein section%3B belongs to the homing endonuclease family.	protein motif:PROSITE:PS00017	replicative DNA helicase	NP_214572.1	P9WMR3	DNAB_MYCTU	dnaB Rv0058 MTCY21D4.21	Mycobacterium tuberculosis (strain ATCC 25618 / H37Rv)	83332	cellular response to DNA damage stimulus [GO:0006974]; DNA replication, synthesis of RNA primer [GO:0006269]; DNA unwinding involved in DNA replication [GO:0006268]; intein-mediated protein splicing [GO:0016539]; intron homing [GO:0006314]	cell wall [GO:0005618]; cytosol [GO:0005829]; primosome complex [GO:1990077]	cell wall [GO:0005618]; cytosol [GO:0005829]; primosome complex [GO:1990077]; ATP binding [GO:0005524]; DNA binding [GO:0003677]; DNA helicase activity [GO:0003678]; endonuclease activity [GO:0004519]; cellular response to DNA damage stimulus [GO:0006974]; DNA replication, synthesis of RNA primer [GO:0006269]; DNA unwinding involved in DNA replication [GO:0006268]; intein-mediated protein splicin…	ATP binding [GO:0005524]; DNA binding [GO:0003677]; DNA helicase activity [GO:0003678]; endonuclease activity [GO:0004519]	GO:0003677; GO:0003678; GO:0004519; GO:0005524; GO:0005618; GO:0005829; GO:0006268; GO:0006269; GO:0006314; GO:0006974; GO:0016539; GO:1990077	83332.Rv0058;	P9WMR3;	23493865;887009;	mtu:Rv0058;mtv:RVBD_0058;	NA	NA	NA	PF00772;PF03796;PF14528;	IPR003593;IPR036185;IPR007692;IPR007694;IPR007693;IPR016136;IPR003586;IPR003587;IPR036844;IPR027434;IPR006142;IPR030934;IPR004042;IPR006141;IPR004860;IPR027417;	TIGR00665;TIGR01443;TIGR01445;
gene-Rv0059	gene-Rv0059	Rv0059	NC_000962.3:63199-63892	SET4_Sample1-SET4_Sample3	SET4_Sample2-SET4_Sample4	OK	116.435	60.3263	-0.948664	-3.39379	5e-05	0.000296752	yes	gene-Rv0059	Rv0059	NC_000962.3	63200	63892	Rv0059	protein_coding	+	NP_214573.1	NA	NA	hypothetical protein	NP_214573.1	O53604	O53604_MYCTU	Rv0059	Mycobacterium tuberculosis (strain ATCC 25618 / H37Rv)	83332	NA	NA	NA	NA	NA	83332.Rv0059;	NA	23493864;887006;	mtu:Rv0059;mtv:RVBD_0059;	NA	NA	NA	PF14487;	IPR029494;	NA
gene-Rv0060	gene-Rv0060	Rv0060	NC_000962.3:63908-64967	SET4_Sample1-SET4_Sample3	SET4_Sample2-SET4_Sample4	OK	338.996	281.703	-0.267094	-1.04522	0.13205	0.245888	no	gene-Rv0060	Rv0060	NC_000962.3	63909	64967	Rv0060	protein_coding	+	NP_214574.1	NA	NA	hypothetical protein	NP_214574.1	O53605	O53605_MYCTU	Rv0060	Mycobacterium tuberculosis (strain ATCC 25618 / H37Rv)	83332	peptidyl-glutamate ADP-deribosylation [GO:0140291]	cytosol [GO:0005829]	cytosol [GO:0005829]; peptidyl-glutamate ADP-deribosylation [GO:0140291]	NA	GO:0005829; GO:0140291	83332.Rv0060;	NA	23493863;887004;	mtu:Rv0060;mtv:RVBD_0060;	NA	NA	NA	PF01661;	IPR002589;IPR043472;	NA
gene-Rv0061c	gene-Rv0061c	Rv0061c	NC_000962.3:65011-65350	SET4_Sample1-SET4_Sample3	SET4_Sample2-SET4_Sample4	OK	325.943	491.124	0.591466	2.19394	0.0021	0.00822622	yes	gene-Rv0061c	Rv0061c	NC_000962.3	65012	65350	Rv0061c	protein_coding	-	YP_007408697.1	NA	NA	hypothetical protein	YP_007408697.1	I6X8E6	I6X8E6_MYCTU	Rv0061c	Mycobacterium tuberculosis (strain ATCC 25618 / H37Rv)	83332	NA	NA	NA	NA	NA	83332.Rv0061c;	NA	14515843;45503971;	mtu:Rv0061c;mtv:RVBD_0061c;	NA	NA	NA	NA	NA	NA
gene-Rv0062	gene-Rv0062	celA1	NC_000962.3:65551-66694	SET4_Sample1-SET4_Sample3	SET4_Sample2-SET4_Sample4	OK	64.9014	37.9588	-0.773816	-2.83257	0.00015	0.000797497	yes	gene-Rv0062	Rv0062	NC_000962.3	65552	66694	celA1	protein_coding	+	YP_177689.1	belongs to cellulase family B (family 6 of glycosyl hydrolases)	NA	cellulase CelA	YP_177689.1	Q79G13	Q79G13_MYCTU	celA1 Rv0062	Mycobacterium tuberculosis (strain ATCC 25618 / H37Rv)	83332	cellulose catabolic process [GO:0030245]; glucan catabolic process [GO:0009251]	extracellular region [GO:0005576]; integral component of membrane [GO:0016021]	extracellular region [GO:0005576]; integral component of membrane [GO:0016021]; cellulase activity [GO:0008810]; cellulose catabolic process [GO:0030245]; glucan catabolic process [GO:0009251]	cellulase activity [GO:0008810]	GO:0005576; GO:0008810; GO:0009251; GO:0016021; GO:0030245	83332.Rv0062;	NA	23493860;887007;	mtu:Rv0062;mtv:RVBD_0062;	NA	NA	PTHR34876;	PF01341;	IPR016288;IPR036434;	NA
gene-Rv0063	gene-Rv0063	Rv0063	NC_000962.3:66922-68362	SET4_Sample1-SET4_Sample3	SET4_Sample2-SET4_Sample4	OK	33.2586	27.5669	-0.270789	-0.970608	0.16445	0.291309	no	gene-Rv0063	Rv0063	NC_000962.3	66923	68362	Rv0063	protein_coding	+	NP_214577.1	NA	protein motif:PROSITE:PS00862	oxidoreductase	NP_214577.1	O53608	O53608_MYCTU	Rv0063	Mycobacterium tuberculosis (strain ATCC 25618 / H37Rv)	83332	NA	extracellular region [GO:0005576]	extracellular region [GO:0005576]; FAD binding [GO:0071949]; oxidoreductase activity [GO:0016491]	FAD binding [GO:0071949]; oxidoreductase activity [GO:0016491]	GO:0005576; GO:0016491; GO:0071949	83332.Rv0063;	NA	23493859;886999;	mtu:Rv0063;mtv:RVBD_0063;	NA	NA	NA	PF08031;PF01565;	IPR012951;IPR016166;IPR036318;IPR016167;IPR016169;IPR006094;IPR006093;IPR006311;	NA
gene-Rv0063a	gene-Rv0063a	Rv0063a	NC_000962.3:68417-68579	SET4_Sample1-SET4_Sample3	SET4_Sample2-SET4_Sample4	OK	255.065	620.482	1.28252	1.54673	0.0337	0.082962	no	gene-Rv0063a	Rv0063a	NC_000962.3	68418	68579	Rv0063a	protein_coding	+	YP_009030026.1	NA	NA	hypothetical protein	YP_009030026.1	NA	NA	NA	NA	NA	NA	NA	NA	NA	NA	NA	NA	NA	NA	NA	NA	NA	NA	NA	NA
gene-Rv0064	gene-Rv0064	Rv0064	NC_000962.3:68619-71559	SET4_Sample1-SET4_Sample3	SET4_Sample2-SET4_Sample4	OK	48.6226	86.9295	0.83822	3.31509	5e-05	0.000296752	yes	gene-Rv0064	Rv0064	NC_000962.3	68620	71559	Rv0064	protein_coding	+	NP_214578.1	NA	NA	transmembrane protein	NP_214578.1	P9WFL5	Y064_MYCTU	Rv0064 MTV030.07	Mycobacterium tuberculosis (strain ATCC 25618 / H37Rv)	83332	NA	cell wall [GO:0005618]; extracellular region [GO:0005576]; integral component of membrane [GO:0016021]; plasma membrane [GO:0005886]	cell wall [GO:0005618]; extracellular region [GO:0005576]; integral component of membrane [GO:0016021]; plasma membrane [GO:0005886]	NA	GO:0005576; GO:0005618; GO:0005886; GO:0016021	83332.Rv0064;	NA	886996;	mtu:Rv0064;	NA	NA	PTHR39344;	PF03699;	IPR005372;	NA
gene-Rv0064A	gene-Rv0064A	vapB1	NC_000962.3:71588-72222	SET4_Sample1-SET4_Sample3	SET4_Sample2-SET4_Sample4	OK	71.4339	39.6556	-0.849084	-0.837649	0.2488	0.392821	no	gene-Rv0064A	Rv0064A	NC_000962.3	71589	71828	vapB1	protein_coding	+	YP_007408701.1	part of toxin-antitoxin (TA) operon with Rv0065	NA	antitoxin VapB1	YP_007408701.1	P0CW29	VAPB1_MYCTU	vapB1 Rv0064A	Mycobacterium tuberculosis (strain ATCC 25618 / H37Rv)	83332	regulation of transcription, DNA-templated [GO:0006355]	NA	regulation of transcription, DNA-templated [GO:0006355]	NA	GO:0006355	83332.Rv0064A;	NA	14515844;23493857;	mtu:Rv0064A;mtv:RVBD_0064A;	NA	NA	NA	NA	IPR010985;	NA
gene-Rv0065	gene-Rv0065	vapC1	NC_000962.3:71588-72222	SET4_Sample1-SET4_Sample3	SET4_Sample2-SET4_Sample4	OK	51.2282	62.4978	0.286868	0.708858	0.3057	0.45622	no	gene-Rv0065	Rv0065	NC_000962.3	71821	72222	vapC1	protein_coding	+	NP_214579.1	toxin%2C part of toxin-antitoxin (TA) operon with Rv0064A	NA	ribonuclease VapC1	NP_214579.1	P9WFC1	VAPC1_MYCTU	vapC1 Rv0065	Mycobacterium tuberculosis (strain ATCC 25618 / H37Rv)	83332	NA	NA	magnesium ion binding [GO:0000287]; ribonuclease activity [GO:0004540]	magnesium ion binding [GO:0000287]; ribonuclease activity [GO:0004540]	GO:0000287; GO:0004540	83332.Rv0065;	NA	23493856;886993;	mtu:Rv0065;mtv:RVBD_0065;	NA	NA	NA	PF01850;	IPR029060;IPR002716;IPR022907;	NA
gene-Rv0066c	gene-Rv0066c	icd2	NC_000962.3:72273-74511	SET4_Sample1-SET4_Sample3	SET4_Sample2-SET4_Sample4	OK	93.5527	121.099	0.372341	1.47273	0.0368	0.088922	no	gene-Rv0066c	Rv0066c	NC_000962.3	72274	74511	icd2	protein_coding	-	NP_214580.1	Belongs to the monomeric-type family of IDH. Note that in H37Rv	NA	isocitrate dehydrogenase	NP_214580.1	O53611	O53611_MYCTU	icd2 Rv0066c	Mycobacterium tuberculosis (strain ATCC 25618 / H37Rv)	83332	glyoxylate cycle [GO:0006097]; isocitrate metabolic process [GO:0006102]; tricarboxylic acid cycle [GO:0006099]	cell wall [GO:0005618]; cytosol [GO:0005829]; extracellular region [GO:0005576]; plasma membrane [GO:0005886]	cell wall [GO:0005618]; cytosol [GO:0005829]; extracellular region [GO:0005576]; plasma membrane [GO:0005886]; isocitrate dehydrogenase (NADP+) activity [GO:0004450]; isocitrate dehydrogenase activity [GO:0004448]; magnesium ion binding [GO:0000287]; protein homodimerization activity [GO:0042803]; glyoxylate cycle [GO:0006097]; isocitrate metabolic process [GO:0006102]; tricarboxylic acid cycle […	isocitrate dehydrogenase (NADP+) activity [GO:0004450]; isocitrate dehydrogenase activity [GO:0004448]; magnesium ion binding [GO:0000287]; protein homodimerization activity [GO:0042803]	GO:0000287; GO:0004448; GO:0004450; GO:0005576; GO:0005618; GO:0005829; GO:0005886; GO:0006097; GO:0006099; GO:0006102; GO:0042803	83332.Rv0066c;	NA	23493855;887016;	mtu:Rv0066c;mtv:RVBD_0066c;	NA	NA	PTHR36999;	PF03971;	IPR004436;	TIGR00178;
gene-Rv0067c	gene-Rv0067c	Rv0067c	NC_000962.3:74628-75198	SET4_Sample1-SET4_Sample3	SET4_Sample2-SET4_Sample4	OK	37.612	111.14	1.56311	4.87783	5e-05	0.000296752	yes	gene-Rv0067c	Rv0067c	NC_000962.3	74629	75198	Rv0067c	protein_coding	-	NP_214581.1	NA	NA	transcriptional regulator	NP_214581.1	O53612	O53612_MYCTU	Rv0067c	Mycobacterium tuberculosis (strain ATCC 25618 / H37Rv)	83332	regulation of transcription, DNA-templated [GO:0006355]	NA	DNA-binding transcription factor activity [GO:0003700]; transcription regulatory region sequence-specific DNA binding [GO:0000976]; regulation of transcription, DNA-templated [GO:0006355]	DNA-binding transcription factor activity [GO:0003700]; transcription regulatory region sequence-specific DNA binding [GO:0000976]	GO:0000976; GO:0003700; GO:0006355	83332.Rv0067c;	NA	23493854;886991;	mtu:Rv0067c;mtv:RVBD_0067c;	NA	NA	NA	PF00440;	IPR009057;IPR001647;IPR036271;	NA
gene-Rv0068	gene-Rv0068	Rv0068	NC_000962.3:75300-76212	SET4_Sample1-SET4_Sample3	SET4_Sample2-SET4_Sample4	OK	7.44568	138.295	4.2152	10.8373	5e-05	0.000296752	yes	gene-Rv0068	Rv0068	NC_000962.3	75301	76212	Rv0068	protein_coding	+	NP_214582.1	NA	NA	oxidoreductase	NP_214582.1	O53613	O53613_MYCTU	Rv0068	Mycobacterium tuberculosis (strain ATCC 25618 / H37Rv)	83332	NA	plasma membrane [GO:0005886]	plasma membrane [GO:0005886]	NA	GO:0005886	83332.Rv0068;	NA	23493853;886989;	mtu:Rv0068;mtv:RVBD_0068;	NA	NA	NA	PF00106;	IPR036291;IPR002347;	NA
gene-Rv0069c	gene-Rv0069c	sdaA	NC_000962.3:76236-78896	SET4_Sample1-SET4_Sample3	SET4_Sample2-SET4_Sample4	OK	31.0288	61.3186	0.982717	3.26416	5e-05	0.000296752	yes	gene-Rv0069c	Rv0069c	NC_000962.3	76237	77622	sdaA	protein_coding	-	NP_214583.1	Belongs to the iron-sulfur dependent L-serine dehydratase family.	NA	L-serine dehydratase	NP_214583.1	P9WGT5	SDHL_MYCTU	sdaA Rv0069c MTV030.12c	Mycobacterium tuberculosis (strain ATCC 25618 / H37Rv)	83332	gluconeogenesis [GO:0006094]	plasma membrane [GO:0005886]	plasma membrane [GO:0005886]; 4 iron, 4 sulfur cluster binding [GO:0051539]; L-serine ammonia-lyase activity [GO:0003941]; metal ion binding [GO:0046872]; gluconeogenesis [GO:0006094]	4 iron, 4 sulfur cluster binding [GO:0051539]; L-serine ammonia-lyase activity [GO:0003941]; metal ion binding [GO:0046872]	GO:0003941; GO:0005886; GO:0006094; GO:0046872; GO:0051539	83332.Rv0069c;	NA	23493852;886986;	mtu:Rv0069c;	NA	UPA00138	NA	PF03313;PF03315;	IPR029009;IPR004644;IPR005130;IPR005131;	TIGR00720;
gene-Rv0070c	gene-Rv0070c	glyA2	NC_000962.3:76236-78896	SET4_Sample1-SET4_Sample3	SET4_Sample2-SET4_Sample4	OK	15.647	13.357	-0.228294	-0.411688	0.54895	0.687982	no	gene-Rv0070c	Rv0070c	NC_000962.3	77619	78896	glyA2	protein_coding	-	NP_214584.1	Belongs to the ShmT family. Cofactor: pyridoxal phosphate.	protein motif:PROSITE:PS00096	serine hydroxymethyltransferase	NP_214584.1	P9WGI7	GLYA2_MYCTU	glyA2 Rv0070c MTV030.13c	Mycobacterium tuberculosis (strain ATCC 25618 / H37Rv)	83332	cellular response to tetrahydrofolate [GO:1904482]; folic acid metabolic process [GO:0046655]; glycine biosynthetic process from serine [GO:0019264]; glycine metabolic process [GO:0006544]; L-serine catabolic process [GO:0006565]; L-serine metabolic process [GO:0006563]; one-carbon metabolic process [GO:0006730]; tetrahydrofolate interconversion [GO:0035999]; tetrahydrofolate metabolic process [G…	cytosol [GO:0005829]; plasma membrane [GO:0005886]	cytosol [GO:0005829]; plasma membrane [GO:0005886]; amino acid binding [GO:0016597]; cobalt ion binding [GO:0050897]; glycine hydroxymethyltransferase activity [GO:0004372]; protein homodimerization activity [GO:0042803]; pyridoxal phosphate binding [GO:0030170]; serine binding [GO:0070905]; zinc ion binding [GO:0008270]; cellular response to tetrahydrofolate [GO:1904482]; folic acid metabolic pr…	amino acid binding [GO:0016597]; cobalt ion binding [GO:0050897]; glycine hydroxymethyltransferase activity [GO:0004372]; protein homodimerization activity [GO:0042803]; pyridoxal phosphate binding [GO:0030170]; serine binding [GO:0070905]; zinc ion binding [GO:0008270]	GO:0004372; GO:0005829; GO:0005886; GO:0006544; GO:0006563; GO:0006565; GO:0006730; GO:0008270; GO:0016597; GO:0019264; GO:0030170; GO:0035999; GO:0042803; GO:0046653; GO:0046655; GO:0050897; GO:0070905; GO:1904482	83332.Rv0070c;	NA	23493851;886983;	mtu:Rv0070c;mtv:RVBD_0070c;	NA	UPA00193, UPA00288;UER01023	PTHR11680;	PF00464;	IPR015424;IPR015422;IPR015421;IPR001085;IPR019798;IPR039429;	NA
gene-Rv0071	gene-Rv0071	Rv0071	NC_000962.3:79485-80193	SET4_Sample1-SET4_Sample3	SET4_Sample2-SET4_Sample4	OK	30.7529	31.1844	0.0201032	0.0582129	0.9352	0.954638	no	gene-Rv0071	Rv0071	NC_000962.3	79486	80193	Rv0071	protein_coding	+	NP_214585.1	group II intron maturase family. Contains 5 VDP repeats at N-terminus.	NA	maturase	NP_214585.1	O53616	O53616_MYCTU	Rv0071	Mycobacterium tuberculosis (strain ATCC 25618 / H37Rv)	83332	NA	NA	NA	NA	NA	83332.Rv0071;	NA	23493850;886988;	mtu:Rv0071;mtv:RVBD_0071;	NA	NA	NA	PF00078;	IPR043502;IPR000477;	NA
gene-Rv0072	gene-Rv0072	Rv0072	NC_000962.3:80623-81673	SET4_Sample1-SET4_Sample3	SET4_Sample2-SET4_Sample4	OK	270.913	147.648	-0.875674	-3.46478	5e-05	0.000296752	yes	gene-Rv0072	Rv0072	NC_000962.3	80624	81673	Rv0072	protein_coding	+	NP_214586.1	NA	NA	glutamine ABC transporter permease	NP_214586.1	P9WG17	Y072_MYCTU	Rv0072	Mycobacterium tuberculosis (strain ATCC 25618 / H37Rv)	83332	pathogenesis [GO:0009405]	extracellular region [GO:0005576]; integral component of plasma membrane [GO:0005887]; plasma membrane [GO:0005886]	extracellular region [GO:0005576]; integral component of plasma membrane [GO:0005887]; plasma membrane [GO:0005886]; pathogenesis [GO:0009405]	NA	GO:0005576; GO:0005886; GO:0005887; GO:0009405	83332.Rv0072;	NA	23493849;886984;	mtu:Rv0072;mtv:RVBD_0072;	NA	NA	NA	NA	NA	NA
gene-Rv0073	gene-Rv0073	Rv0073	NC_000962.3:81675-82668	SET4_Sample1-SET4_Sample3	SET4_Sample2-SET4_Sample4	OK	460.113	244.989	-0.909275	-3.56971	5e-05	0.000296752	yes	gene-Rv0073	Rv0073	NC_000962.3	81676	82668	Rv0073	protein_coding	+	NP_214587.1	NA	protein motif:PROSITE:PS00889	glutamine ABC transporter ATP-binding protein	NP_214587.1	P9WQK5	Y073_MYCTU	Rv0073	Mycobacterium tuberculosis (strain ATCC 25618 / H37Rv)	83332	transmembrane transport [GO:0055085]	plasma membrane [GO:0005886]	plasma membrane [GO:0005886]; ATP binding [GO:0005524]; ATPase activity [GO:0016887]; transmembrane transporter activity [GO:0022857]; transmembrane transport [GO:0055085]	ATPase activity [GO:0016887]; ATP binding [GO:0005524]; transmembrane transporter activity [GO:0022857]	GO:0005524; GO:0005886; GO:0016887; GO:0022857; GO:0055085	83332.Rv0073;	NA	23493848;886977;	mtu:Rv0073;mtv:RVBD_0073;	NA	NA	NA	PF00005;PF00027;	IPR003593;IPR003439;IPR017871;IPR018490;IPR018488;IPR000595;IPR027417;IPR014710;	NA
gene-Rv0074	gene-Rv0074	Rv0074	NC_000962.3:82747-83983	SET4_Sample1-SET4_Sample3	SET4_Sample2-SET4_Sample4	OK	59.4616	51.0786	-0.219238	-0.833431	0.23745	0.378782	no	gene-Rv0074	Rv0074	NC_000962.3	82748	83983	Rv0074	protein_coding	+	NP_214588.1	NA	NA	hypothetical protein	NP_214588.1	O53619	O53619_MYCTU	Rv0074	Mycobacterium tuberculosis (strain ATCC 25618 / H37Rv)	83332	NA	plasma membrane [GO:0005886]	plasma membrane [GO:0005886]; hydrolase activity, acting on carbon-nitrogen (but not peptide) bonds [GO:0016810]	hydrolase activity, acting on carbon-nitrogen (but not peptide) bonds [GO:0016810]	GO:0005886; GO:0016810	83332.Rv0074;	NA	23493847;886976;	mtu:Rv0074;mtv:RVBD_0074;	NA	NA	NA	PF01979;	IPR006680;IPR011059;IPR032466;	NA
gene-Rv0075	gene-Rv0075	Rv0075	NC_000962.3:83995-85168	SET4_Sample1-SET4_Sample3	SET4_Sample2-SET4_Sample4	OK	65.5474	60.9019	-0.106053	-0.405182	0.5675	0.700945	no	gene-Rv0075	Rv0075	NC_000962.3	83996	85168	Rv0075	protein_coding	+	NP_214589.1	class-II pyridoxal-phosphate-dependent aminotransferases (MALY/PATB subfamily)	NA	aminotransferase	NP_214589.1	O53620	O53620_MYCTU	Rv0075	Mycobacterium tuberculosis (strain ATCC 25618 / H37Rv)	83332	biosynthetic process [GO:0009058]	extracellular region [GO:0005576]; plasma membrane [GO:0005886]	extracellular region [GO:0005576]; plasma membrane [GO:0005886]; pyridoxal phosphate binding [GO:0030170]; transaminase activity [GO:0008483]; biosynthetic process [GO:0009058]	pyridoxal phosphate binding [GO:0030170]; transaminase activity [GO:0008483]	GO:0005576; GO:0005886; GO:0008483; GO:0009058; GO:0030170	83332.Rv0075;	NA	23493846;886982;	mtu:Rv0075;mtv:RVBD_0075;	NA	NA	NA	PF00155;	IPR004839;IPR015424;IPR015422;IPR015421;	NA
gene-Rv0076c	gene-Rv0076c	Rv0076c	NC_000962.3:85182-85572	SET4_Sample1-SET4_Sample3	SET4_Sample2-SET4_Sample4	OK	268.389	203.509	-0.399235	-1.44023	0.04185	0.0984013	no	gene-Rv0076c	Rv0076c	NC_000962.3	85183	85572	Rv0076c	protein_coding	-	NP_214590.1	NA	NA	membrane protein	NP_214590.1	O53621	O53621_MYCTU	Rv0076c	Mycobacterium tuberculosis (strain ATCC 25618 / H37Rv)	83332	NA	integral component of membrane [GO:0016021]	integral component of membrane [GO:0016021]	NA	GO:0016021	83332.Rv0076c;	NA	23493845;886992;	mtu:Rv0076c;mtv:RVBD_0076c;	NA	NA	NA	NA	NA	NA
gene-Rv0077c	gene-Rv0077c	Rv0077c	NC_000962.3:85635-86466	SET4_Sample1-SET4_Sample3	SET4_Sample2-SET4_Sample4	OK	11.3476	11.2246	-0.0157312	-0.0355436	0.95705	0.968988	no	gene-Rv0077c	Rv0077c	NC_000962.3	85636	86466	Rv0077c	protein_coding	-	NP_214591.1	NA	NA	oxidoreductase	NP_214591.1	O53622	O53622_MYCTU	Rv0077c	Mycobacterium tuberculosis (strain ATCC 25618 / H37Rv)	83332	response to organic substance [GO:0010033]	NA	response to organic substance [GO:0010033]	NA	GO:0010033	83332.Rv0077c;	NA	23493844;886969;	mtu:Rv0077c;mtv:RVBD_0077c;	NA	NA	NA	PF00561;	IPR029058;IPR000073;	NA
gene-Rv0078	gene-Rv0078	Rv0078	NC_000962.3:86527-87133	SET4_Sample1-SET4_Sample3	SET4_Sample2-SET4_Sample4	OK	31.5204	40.5662	0.363993	1.01388	0.1506	0.273812	no	gene-Rv0078	Rv0078	NC_000962.3	86528	87133	Rv0078	protein_coding	+	NP_214592.1	NA	NA	transcriptional regulator	NP_214592.1	O53623	O53623_MYCTU	Rv0078	Mycobacterium tuberculosis (strain ATCC 25618 / H37Rv)	83332	regulation of transcription, DNA-templated [GO:0006355]	plasma membrane [GO:0005886]	plasma membrane [GO:0005886]; DNA-binding transcription factor activity [GO:0003700]; transcription regulatory region sequence-specific DNA binding [GO:0000976]; regulation of transcription, DNA-templated [GO:0006355]	DNA-binding transcription factor activity [GO:0003700]; transcription regulatory region sequence-specific DNA binding [GO:0000976]	GO:0000976; GO:0003700; GO:0005886; GO:0006355	83332.Rv0078;	NA	23493843;886990;	mtu:Rv0078;mtv:RVBD_0078;	NA	NA	NA	PF00440;	IPR009057;IPR001647;IPR036271;	NA
gene-Rv0078A	gene-Rv0078A	Rv0078A	NC_000962.3:87207-88004	SET4_Sample1-SET4_Sample3	SET4_Sample2-SET4_Sample4	OK	194.105	150.465	-0.367407	-1.0201	0.147	0.268759	no	gene-Rv0078A	Rv0078A	NC_000962.3	87208	87801	Rv0078A	protein_coding	-	YP_177616.1	This region is a possible MT-complex-specific genomic island (See Becq et al.%2C 2007 PMID:17545187).	NA	hypothetical protein	YP_177616.1	L7N686	L7N686_MYCTU	Rv0078A	Mycobacterium tuberculosis (strain ATCC 25618 / H37Rv)	83332	NA	NA	NA	NA	NA	83332.Rv0078A;	NA	23493842;3205053;	mtu:Rv0078A;mtv:RVBD_0078A;	NA	NA	NA	PF08843;	IPR014942;IPR043519;	NA
gene-Rv0078B	gene-Rv0078B	Rv0078B	NC_000962.3:87207-88004	SET4_Sample1-SET4_Sample3	SET4_Sample2-SET4_Sample4	OK	3933.18	3754.22	-0.0671832	-0.181364	0.79445	0.866572	no	gene-Rv0078B	Rv0078B	NC_000962.3	87798	88004	Rv0078B	protein_coding	-	YP_007408717.1	NA	NA	hypothetical protein	YP_007408717.1	I6X8G2	I6X8G2_MYCTU	Rv0078B	Mycobacterium tuberculosis (strain ATCC 25618 / H37Rv)	83332	NA	NA	NA	NA	NA	83332.Rv0078B;	NA	14515845;23493841;	mtu:Rv0078B;mtv:RVBD_0078B;	NA	NA	NA	NA	NA	NA
gene-Rv0079	gene-Rv0079	Rv0079	NC_000962.3:88203-89480	SET4_Sample1-SET4_Sample3	SET4_Sample2-SET4_Sample4	OK	96.3272	249.141	1.37095	4.78004	5e-05	0.000296752	yes	gene-Rv0079	Rv0079	NC_000962.3	88204	89025	Rv0079	protein_coding	+	NP_214593.1	possible vaccine candidate (See Zvi et al.%2C2008 PMID:8505592).	NA	hypothetical protein	NP_214593.1	P9WMA9	DATIN_MYCTU	Rv0079	Mycobacterium tuberculosis (strain ATCC 25618 / H37Rv)	83332	negative regulation of translational elongation [GO:0045900]; pathogenesis [GO:0009405]	cell wall [GO:0005618]; cytosolic small ribosomal subunit [GO:0022627]; plasma membrane [GO:0005886]	cell wall [GO:0005618]; cytosolic small ribosomal subunit [GO:0022627]; plasma membrane [GO:0005886]; ribosomal small subunit binding [GO:0043024]; ribosome binding [GO:0043022]; negative regulation of translational elongation [GO:0045900]; pathogenesis [GO:0009405]	ribosomal small subunit binding [GO:0043024]; ribosome binding [GO:0043022]	GO:0005618; GO:0005886; GO:0009405; GO:0022627; GO:0043022; GO:0043024; GO:0045900	83332.Rv0079;	NA	23493840;886995;	mtu:Rv0079;mtv:RVBD_0079;	NA	NA	NA	PF16321;	IPR032528;IPR038416;	NA
gene-Rv0080	gene-Rv0080	Rv0080	NC_000962.3:88203-89480	SET4_Sample1-SET4_Sample3	SET4_Sample2-SET4_Sample4	OK	77.4735	132.087	0.769711	1.33702	0.05775	0.128994	no	gene-Rv0080	Rv0080	NC_000962.3	89022	89480	Rv0080	protein_coding	+	NP_214594.1	NA	NA	hypothetical protein	NP_214594.1	P9WMA5	Y0080_MYCTU	Rv0080	Mycobacterium tuberculosis (strain ATCC 25618 / H37Rv)	83332	NA	NA	NA	NA	NA	83332.Rv0080;	NA	23493839;886966;	mtu:Rv0080;mtv:RVBD_0080;	NA	NA	NA	PF12900;	IPR024747;IPR012349;	NA
gene-Rv0081	gene-Rv0081	Rv0081	NC_000962.3:89574-89919	SET4_Sample1-SET4_Sample3	SET4_Sample2-SET4_Sample4	OK	32.8132	13.8408	-1.24535	-1.93888	0.01135	0.0338091	yes	gene-Rv0081	Rv0081	NC_000962.3	89575	89919	Rv0081	protein_coding	+	NP_214595.1	NA	NA	HTH-type transcriptional regulator	NP_214595.1	P9WMI7	Y0081_MYCTU	Rv0081	Mycobacterium tuberculosis (strain ATCC 25618 / H37Rv)	83332	NA	plasma membrane [GO:0005886]	plasma membrane [GO:0005886]; DNA binding [GO:0003677]; DNA-binding transcription factor activity [GO:0003700]	DNA binding [GO:0003677]; DNA-binding transcription factor activity [GO:0003700]	GO:0003677; GO:0003700; GO:0005886	83332.Rv0081;	NA	23493838;887012;	mtu:Rv0081;mtv:RVBD_0081;	NA	NA	NA	NA	IPR011991;IPR001845;IPR036388;IPR036390;	NA
gene-Rv0082	gene-Rv0082	Rv0082	NC_000962.3:89923-92322	SET4_Sample1-SET4_Sample3	SET4_Sample2-SET4_Sample4	OK	41.3759	24.9173	-0.731645	-1.39356	0.05055	0.115337	no	gene-Rv0082	Rv0082	NC_000962.3	89924	90403	Rv0082	protein_coding	+	NP_214596.2	NA	NA	oxidoreductase	NP_214596.2	I6XUD2	I6XUD2_MYCTU	Rv0082	Mycobacterium tuberculosis (strain ATCC 25618 / H37Rv)	83332	oxidation-reduction process [GO:0055114]	NA	iron-sulfur cluster binding [GO:0051536]; oxidation-reduction process [GO:0055114]	iron-sulfur cluster binding [GO:0051536]	GO:0051536; GO:0055114	83332.Rv0082;	NA	23493837;886968;	mtu:Rv0082;mtv:RVBD_0082;	NA	NA	NA	PF01058;	IPR006137;	NA
gene-Rv0083	gene-Rv0083	Rv0083	NC_000962.3:89923-92322	SET4_Sample1-SET4_Sample3	SET4_Sample2-SET4_Sample4	OK	4.52141	4.93603	0.126579	0.233056	0.7398	0.831904	no	gene-Rv0083	Rv0083	NC_000962.3	90400	92322	Rv0083	protein_coding	+	NP_214597.1	NA	NA	oxidoreductase	NP_214597.1	P9WIW3	Y051_MYCTU	Rv0083 MTCY251.01 MTV030.27	Mycobacterium tuberculosis (strain ATCC 25618 / H37Rv)	83332	ATP synthesis coupled electron transport [GO:0042773]	integral component of membrane [GO:0016021]; plasma membrane [GO:0005886]	integral component of membrane [GO:0016021]; plasma membrane [GO:0005886]; NADH dehydrogenase (ubiquinone) activity [GO:0008137]; ATP synthesis coupled electron transport [GO:0042773]	NADH dehydrogenase (ubiquinone) activity [GO:0008137]	GO:0005886; GO:0008137; GO:0016021; GO:0042773	83332.Rv0083;	NA	23493836;886965;	mtu:Rv0083;mtv:RVBD_0083;	NA	NA	NA	PF00361;	IPR003918;IPR001750;	NA
gene-Rv0084	gene-Rv0084	hycD	NC_000962.3:92327-93278	SET4_Sample1-SET4_Sample3	SET4_Sample2-SET4_Sample4	OK	30.7803	29.3464	-0.0688216	-0.219961	0.7539	0.840543	no	gene-Rv0084	Rv0084	NC_000962.3	92328	93278	hycD	protein_coding	+	NP_214598.1	alternate gene name: hevD%2C formate hydrogenlyase%2Cintegral membrane protein%2C belongs to the complex I subunit 1 family.	NA	formate hydrogenlyase HycD	NP_214598.1	Q10881	Q10881_MYCTU	hycD Rv0084	Mycobacterium tuberculosis (strain ATCC 25618 / H37Rv)	83332	oxidation-reduction process [GO:0055114]	integral component of membrane [GO:0016021]; plasma membrane [GO:0005886]	integral component of membrane [GO:0016021]; plasma membrane [GO:0005886]; lyase activity [GO:0016829]; oxidation-reduction process [GO:0055114]	lyase activity [GO:0016829]	GO:0005886; GO:0016021; GO:0016829; GO:0055114	83332.Rv0084;	NA	23493835;886959;	mtu:Rv0084;mtv:RVBD_0084;	NA	NA	NA	PF00146;	IPR001694;	NA
gene-Rv0085	gene-Rv0085	hycP	NC_000962.3:93288-96892	SET4_Sample1-SET4_Sample3	SET4_Sample2-SET4_Sample4	OK	8.23603	8.53972	0.0522397	0.0523149	0.9418	0.958591	no	gene-Rv0085	Rv0085	NC_000962.3	93289	93951	hycP	protein_coding	+	NP_214599.1	belongs to NADH-ubiquinone/plastoquinone oxidoreductase chain 4L superfamily	NA	hydrogenase HycP	NP_214599.1	P9WM75	Y085_MYCTU	Rv0085 MTCY251.03	Mycobacterium tuberculosis (strain ATCC 25618 / H37Rv)	83332	NA	integral component of membrane [GO:0016021]; plasma membrane [GO:0005886]	integral component of membrane [GO:0016021]; plasma membrane [GO:0005886]	NA	GO:0005886; GO:0016021	83332.Rv0085;	NA	23493834;886973;	mtu:Rv0085;mtv:RVBD_0085;	NA	NA	PTHR38601;	NA	IPR038730;	NA
gene-Rv0086	gene-Rv0086	hycQ	NC_000962.3:93288-96892	SET4_Sample1-SET4_Sample3	SET4_Sample2-SET4_Sample4	OK	12.8874	13.7741	0.0960042	0.22972	0.74275	0.834028	no	gene-Rv0086	Rv0086	NC_000962.3	93951	95417	hycQ	protein_coding	+	NP_214600.1	belongs to the NADH-Ubiquinone/plastoquinone (complex I) superfamily	NA	hydrogenase HycQ	NP_214600.1	Q10883	Q10883_MYCTU	hycQ Rv0086	Mycobacterium tuberculosis (strain ATCC 25618 / H37Rv)	83332	NA	integral component of membrane [GO:0016021]	integral component of membrane [GO:0016021]	NA	GO:0016021	83332.Rv0086;	NA	23493833;886963;	mtu:Rv0086;mtv:RVBD_0086;	NA	NA	NA	PF00361;	IPR001750;	NA
gene-Rv0087	gene-Rv0087	hycE	NC_000962.3:93288-96892	SET4_Sample1-SET4_Sample3	SET4_Sample2-SET4_Sample4	OK	13.5575	14.7766	0.124221	0.297591	0.6704	0.779983	no	gene-Rv0087	Rv0087	NC_000962.3	95414	96892	hycE	protein_coding	+	NP_214601.1	alternate gene name: hevE%2C formate hydrogenlyase%2C belongs to the complex I 49 kDa subunit family.	NA	formate hydrogenase HycE	NP_214601.1	Q10884	Q10884_MYCTU	hycE Rv0087	Mycobacterium tuberculosis (strain ATCC 25618 / H37Rv)	83332	NA	plasma membrane [GO:0005886]	plasma membrane [GO:0005886]; NAD binding [GO:0051287]; NADH dehydrogenase (ubiquinone) activity [GO:0008137]; nickel cation binding [GO:0016151]; quinone binding [GO:0048038]	NAD binding [GO:0051287]; NADH dehydrogenase (ubiquinone) activity [GO:0008137]; nickel cation binding [GO:0016151]; quinone binding [GO:0048038]	GO:0005886; GO:0008137; GO:0016151; GO:0048038; GO:0051287	83332.Rv0087;	NA	23493832;886956;	mtu:Rv0087;mtv:RVBD_0087;	NA	NA	NA	PF00329;PF00346;PF00374;	IPR001135;IPR038290;IPR037232;IPR001268;IPR020396;IPR001501;IPR029014;	NA
gene-Rv0088	gene-Rv0088	Rv0088	NC_000962.3:96926-97601	SET4_Sample1-SET4_Sample3	SET4_Sample2-SET4_Sample4	OK	163.998	630.154	1.94203	7.59684	5e-05	0.000296752	yes	gene-Rv0088	Rv0088	NC_000962.3	96927	97601	Rv0088	protein_coding	+	NP_214602.1	belongs to the SRPBCC ligand-binding domain superfamily	NA	polyketide cyclase/dehydrase	NP_214602.1	P9WM73	Y088_MYCTU	Rv0088 MTCY251.06	Mycobacterium tuberculosis (strain ATCC 25618 / H37Rv)	83332	NA	cell wall [GO:0005618]; plasma membrane [GO:0005886]	cell wall [GO:0005618]; plasma membrane [GO:0005886]	NA	GO:0005618; GO:0005886	83332.Rv0088;	NA	23493831;886954;	mtu:Rv0088;mtv:RVBD_0088;	NA	NA	NA	PF10604;	IPR019587;IPR023393;	NA
gene-Rv0089	gene-Rv0089	Rv0089	NC_000962.3:97757-98351	SET4_Sample1-SET4_Sample3	SET4_Sample2-SET4_Sample4	OK	9.90062	29.3742	1.56896	3.32777	0.0002	0.00102719	yes	gene-Rv0089	Rv0089	NC_000962.3	97758	98351	Rv0089	protein_coding	+	NP_214603.1	Belongs to the methyltransferase superfamily.	NA	methyltransferase	NP_214603.1	P9WK03	Y089_MYCTU	Rv0089 MTCY251.07	Mycobacterium tuberculosis (strain ATCC 25618 / H37Rv)	83332	methylation [GO:0032259]	cell wall [GO:0005618]	cell wall [GO:0005618]; methyltransferase activity [GO:0008168]; methylation [GO:0032259]	methyltransferase activity [GO:0008168]	GO:0005618; GO:0008168; GO:0032259	83332.Rv0089;	NA	23493830;886949;	mtu:Rv0089;mtv:RVBD_0089;	NA	NA	NA	PF08241;	IPR013216;IPR029063;	NA
gene-Rv0090	gene-Rv0090	Rv0090	NC_000962.3:98479-99250	SET4_Sample1-SET4_Sample3	SET4_Sample2-SET4_Sample4	OK	24.2318	27.0991	0.161341	0.456702	0.52585	0.665614	no	gene-Rv0090	Rv0090	NC_000962.3	98480	99250	Rv0090	protein_coding	+	NP_214604.1	NA	NA	membrane protein	NP_214604.1	P9WM71	Y090_MYCTU	Rv0090 MTCY251.08	Mycobacterium tuberculosis (strain ATCC 25618 / H37Rv)	83332	NA	integral component of membrane [GO:0016021]; plasma membrane [GO:0005886]	integral component of membrane [GO:0016021]; plasma membrane [GO:0005886]	NA	GO:0005886; GO:0016021	83332.Rv0090;	NA	23493829;886961;	mtu:Rv0090;mtv:RVBD_0090;	NA	NA	NA	PF09900;	IPR014511;IPR021125;	NA
gene-Rv0091	gene-Rv0091	mtn	NC_000962.3:99683-100451	SET4_Sample1-SET4_Sample3	SET4_Sample2-SET4_Sample4	OK	50.6627	27.7711	-0.86734	-2.70071	0.00015	0.000797497	yes	gene-Rv0091	Rv0091	NC_000962.3	99684	100451	mtn	protein_coding	+	NP_214605.1	NA	NA	5'-methylthioadenosine/S-adenosylhomocysteine nucleosidase	NP_214605.1	P9WJM3	MTNN_MYCTU	mtnN mtn Rv0091 MTCY251.10	Mycobacterium tuberculosis (strain ATCC 25618 / H37Rv)	83332	L-methionine salvage from methylthioadenosine [GO:0019509]; L-methionine salvage from S-adenosylmethionine [GO:0019284]; nucleoside metabolic process [GO:0009116]	cytosol [GO:0005829]	cytosol [GO:0005829]; adenosylhomocysteine nucleosidase activity [GO:0008782]; methylthioadenosine nucleosidase activity [GO:0008930]; L-methionine salvage from methylthioadenosine [GO:0019509]; L-methionine salvage from S-adenosylmethionine [GO:0019284]; nucleoside metabolic process [GO:0009116]	adenosylhomocysteine nucleosidase activity [GO:0008782]; methylthioadenosine nucleosidase activity [GO:0008930]	GO:0005829; GO:0008782; GO:0008930; GO:0009116; GO:0019284; GO:0019509	83332.Rv0091;	NA	23493828;886953;	mtu:Rv0091;mtv:RVBD_0091;	NA	UPA00904;UER00871	NA	PF01048;	IPR000845;IPR035994;	NA
gene-Rv0092	gene-Rv0092	ctpA	NC_000962.3:100582-103663	SET4_Sample1-SET4_Sample3	SET4_Sample2-SET4_Sample4	OK	20.2769	26.2985	0.375142	1.22213	0.07785	0.163481	no	gene-Rv0092	Rv0092	NC_000962.3	100583	102868	ctpA	protein_coding	+	NP_214606.1	Belongs to the cation transport ATPases family (E1-E2 ATPases)%2C subfamily IB.	protein motif:PROSITE:PS01047	cation transporter ATPase A	NP_214606.1	P9WPU1	CTPA_MYCTU	ctpA Rv0092 MTCY251.11	Mycobacterium tuberculosis (strain ATCC 25618 / H37Rv)	83332	NA	cell wall [GO:0005618]; extracellular region [GO:0005576]; integral component of membrane [GO:0016021]; plasma membrane [GO:0005886]	cell wall [GO:0005618]; extracellular region [GO:0005576]; integral component of membrane [GO:0016021]; plasma membrane [GO:0005886]; ATP binding [GO:0005524]; copper transmembrane transporter activity, phosphorylative mechanism [GO:0043682]; metal ion binding [GO:0046872]	ATP binding [GO:0005524]; copper transmembrane transporter activity, phosphorylative mechanism [GO:0043682]; metal ion binding [GO:0046872]	GO:0005524; GO:0005576; GO:0005618; GO:0005886; GO:0016021; GO:0043682; GO:0046872	83332.Rv0092;	NA	23493827;886946;	mtu:Rv0092;mtv:RVBD_0092;	NA	NA	NA	PF00403;	IPR023299;IPR018303;IPR023298;IPR008250;IPR000579;IPR036412;IPR023214;IPR017969;IPR006121;IPR036163;IPR027256;IPR001757;	TIGR01525;TIGR01494;
gene-Rv0093c	gene-Rv0093c	Rv0093c	NC_000962.3:100582-103663	SET4_Sample1-SET4_Sample3	SET4_Sample2-SET4_Sample4	OK	22.2825	38.8654	0.802577	1.60523	0.02395	0.0630694	no	gene-Rv0093c	Rv0093c	NC_000962.3	102815	103663	Rv0093c	protein_coding	-	NP_214607.1	NA	NA	membrane protein	NP_214607.1	P9WM69	Y093_MYCTU	Rv0093c MTCY251.12c	Mycobacterium tuberculosis (strain ATCC 25618 / H37Rv)	83332	NA	cell wall [GO:0005618]; integral component of membrane [GO:0016021]; plasma membrane [GO:0005886]	cell wall [GO:0005618]; integral component of membrane [GO:0016021]; plasma membrane [GO:0005886]	NA	GO:0005618; GO:0005886; GO:0016021	83332.Rv0093c;	NA	23493826;886945;	mtu:Rv0093c;mtv:RVBD_0093c;	NA	NA	NA	PF13490;	IPR027383;	NA
gene-Rv0094c	gene-Rv0094c	Rv0094c	NC_000962.3:103709-104663	SET4_Sample1-SET4_Sample3	SET4_Sample2-SET4_Sample4	OK	5.63474	7.78707	0.466732	0.933974	0.1844	0.318885	no	gene-Rv0094c	Rv0094c	NC_000962.3	103710	104663	Rv0094c	protein_coding	-	NP_214608.1	NA	NA	hypothetical protein	NP_214608.1	NA	NA	NA	NA	NA	NA	NA	NA	NA	NA	NA	NA	NA	NA	NA	NA	NA	NA	NA	NA
gene-Rv0095c	gene-Rv0095c	Rv0095c	NC_000962.3:104804-105215	SET4_Sample1-SET4_Sample3	SET4_Sample2-SET4_Sample4	OK	27.5623	39.5316	0.520311	1.13027	0.10725	0.20954	no	gene-Rv0095c	Rv0095c	NC_000962.3	104805	105215	Rv0095c	protein_coding	-	NP_214609.1	NA	NA	hypothetical protein	NP_214609.1	Q10891	Y095_MYCTU	Rv0095c MTCY251.14c	Mycobacterium tuberculosis (strain ATCC 25618 / H37Rv)	83332	NA	NA	NA	NA	NA	83332.Rv0095c;	NA	886940;	mtu:Rv0095c;	NA	NA	NA	PF02720;	IPR003870;	NA
gene-Rv0096	gene-Rv0096	PPE1	NC_000962.3:105323-106715	SET4_Sample1-SET4_Sample3	SET4_Sample2-SET4_Sample4	OK	7.68793	16.2372	1.07864	2.9412	5e-05	0.000296752	yes	gene-Rv0096	Rv0096	NC_000962.3	105324	106715	PPE1	protein_coding	+	YP_177690.1	A core mycobacterial gene%3B conserved in mycobacterial strains (See Marmiesse et al.%2C 2004 PMID:14766927).	NA	PPE family protein PPE1	YP_177690.1	P9WI49	PPE01_MYCTU	PPE1 Rv0096 MTCY251.15	Mycobacterium tuberculosis (strain ATCC 25618 / H37Rv)	83332	NA	integral component of membrane [GO:0016021]; plasma membrane [GO:0005886]	integral component of membrane [GO:0016021]; plasma membrane [GO:0005886]	NA	GO:0005886; GO:0016021	83332.Rv0096;	NA	23493823;886938;	mtu:Rv0096;mtv:RVBD_0096;	NA	NA	NA	PF00823;	IPR000030;IPR038332;	NA
gene-Rv0097	gene-Rv0097	Rv0097	NC_000962.3:106733-108151	SET4_Sample1-SET4_Sample3	SET4_Sample2-SET4_Sample4	OK	45.5017	41.6875	-0.126305	-0.359837	0.606	0.73351	no	gene-Rv0097	Rv0097	NC_000962.3	106734	107603	Rv0097	protein_coding	+	NP_214611.1	NA	protein motif:PROSITE:PS00077	oxidoreductase	NP_214611.1	P9WG83	Y097_MYCTU	Rv0097 MTCY251.16	Mycobacterium tuberculosis (strain ATCC 25618 / H37Rv)	83332	NA	NA	dioxygenase activity [GO:0051213]; metal ion binding [GO:0046872]	dioxygenase activity [GO:0051213]; metal ion binding [GO:0046872]	GO:0046872; GO:0051213	83332.Rv0097;	NA	23493822;886942;	mtu:Rv0097;mtv:RVBD_0097;	NA	NA	NA	PF02668;	IPR042098;IPR003819;	NA
gene-Rv0098	gene-Rv0098	fcoT	NC_000962.3:106733-108151	SET4_Sample1-SET4_Sample3	SET4_Sample2-SET4_Sample4	OK	28.9814	36.7296	0.341816	0.499987	0.45	0.596104	no	gene-Rv0098	Rv0098	NC_000962.3	107600	108151	fcoT	protein_coding	+	NP_214612.1	type III%2C conserved in mycobacterial strains (See Marmiesse et al.%2C 2004 PMID:14766927).	NA	fatty acyl CoA thioesterase FcoT	NP_214612.1	P9WM67	FCOT_MYCTU	fcoT Rv0098 MTCY251.17	Mycobacterium tuberculosis (strain ATCC 25618 / H37Rv)	83332	fatty acid biosynthetic process [GO:0006633]	plasma membrane [GO:0005886]	plasma membrane [GO:0005886]; acyl-CoA hydrolase activity [GO:0047617]; myristoyl-CoA hydrolase activity [GO:0102991]; palmitoyl-CoA hydrolase activity [GO:0016290]; fatty acid biosynthetic process [GO:0006633]	acyl-CoA hydrolase activity [GO:0047617]; myristoyl-CoA hydrolase activity [GO:0102991]; palmitoyl-CoA hydrolase activity [GO:0016290]	GO:0005886; GO:0006633; GO:0016290; GO:0047617; GO:0102991	83332.Rv0098;	NA	23493821;886935;	mtu:Rv0098;mtv:RVBD_0098;	NA	NA	NA	PF10862;	IPR022598;IPR043064;	NA
gene-Rv0099	gene-Rv0099	fadD10	NC_000962.3:108155-109778	SET4_Sample1-SET4_Sample3	SET4_Sample2-SET4_Sample4	OK	35.0733	29.0378	-0.272443	-1.00965	0.1522	0.275827	no	gene-Rv0099	Rv0099	NC_000962.3	108156	109778	fadD10	protein_coding	+	NP_214613.1	NA	protein motif:PROSITE:PS00455	fatty-acid--CoA ligase FadD10	NP_214613.1	P9WQ55	FAD10_MYCTU	fadD10 Rv0099	Mycobacterium tuberculosis (strain ATCC 25618 / H37Rv)	83332	fatty acid metabolic process [GO:0006631]	cytoplasm [GO:0005737]; plasma membrane [GO:0005886]	cytoplasm [GO:0005737]; plasma membrane [GO:0005886]; ATP binding [GO:0005524]; medium-chain fatty acid-CoA ligase activity [GO:0031956]; fatty acid metabolic process [GO:0006631]	ATP binding [GO:0005524]; medium-chain fatty acid-CoA ligase activity [GO:0031956]	GO:0005524; GO:0005737; GO:0005886; GO:0006631; GO:0031956	83332.Rv0099;	NA	23493820;886933;	mtu:Rv0099;mtv:RVBD_0099;	NA	NA	NA	PF00501;PF13193;	IPR025110;IPR020845;IPR000873;IPR042099;	NA
gene-Rv0100	gene-Rv0100	Rv0100	NC_000962.3:109782-117539	SET4_Sample1-SET4_Sample3	SET4_Sample2-SET4_Sample4	OK	98.4376	220.152	1.16122	0.546329	0.4664	0.61048	no	gene-Rv0100	Rv0100	NC_000962.3	109783	110019	Rv0100	protein_coding	+	NP_214614.1	conserved in mycobacterial strains (See Marmiesse et al.%2C 2004 PMID:14766927).	NA	hypothetical protein	NP_214614.1	P9WM65	Y100_MYCTU	Rv0100 MTCY251.19	Mycobacterium tuberculosis (strain ATCC 25618 / H37Rv)	83332	NA	NA	NA	NA	NA	83332.Rv0100;	NA	23493819;886931;	mtu:Rv0100;mtv:RVBD_0100;	NA	NA	NA	PF00550;	IPR036736;IPR009081;	NA
gene-Rv0101	gene-Rv0101	nrp	NC_000962.3:109782-117539	SET4_Sample1-SET4_Sample3	SET4_Sample2-SET4_Sample4	OK	39.0751	43.4573	0.153349	0.591366	0.40115	0.551862	no	gene-Rv0101	Rv0101	NC_000962.3	110001	117539	nrp	protein_coding	+	NP_214615.1	Belongs to the ATP-dependent AMP-binding enzyme family.	protein motif:PROSITE:PS00455	peptide synthetase Nrp	NP_214615.1	Q10896	Q10896_MYCTU	nrp Rv0101	Mycobacterium tuberculosis (strain ATCC 25618 / H37Rv)	83332	amino acid activation for nonribosomal peptide biosynthetic process [GO:0043041]; secondary metabolite biosynthetic process [GO:0044550]	cell wall [GO:0005618]; cytoplasm [GO:0005737]; cytosol [GO:0005829]; plasma membrane [GO:0005886]	cell wall [GO:0005618]; cytoplasm [GO:0005737]; cytosol [GO:0005829]; plasma membrane [GO:0005886]; catalytic activity [GO:0003824]; phosphopantetheine binding [GO:0031177]; amino acid activation for nonribosomal peptide biosynthetic process [GO:0043041]; secondary metabolite biosynthetic process [GO:0044550]	catalytic activity [GO:0003824]; phosphopantetheine binding [GO:0031177]	GO:0003824; GO:0005618; GO:0005737; GO:0005829; GO:0005886; GO:0031177; GO:0043041; GO:0044550	83332.Rv0101;	NA	23493818;886951;	mtu:Rv0101;mtv:RVBD_0101;	NA	UPA00011	NA	PF00501;PF13193;PF00668;PF07993;PF00550;	IPR010071;IPR029058;IPR036736;IPR025110;IPR020845;IPR000873;IPR042099;IPR023213;IPR001242;IPR013120;IPR036291;IPR020806;IPR009081;IPR006162;IPR010080;	TIGR01733;TIGR01746;
gene-Rv0102	gene-Rv0102	Rv0102	NC_000962.3:117713-119699	SET4_Sample1-SET4_Sample3	SET4_Sample2-SET4_Sample4	OK	41.019	54.0511	0.398032	1.56404	0.02555	0.066174	no	gene-Rv0102	Rv0102	NC_000962.3	117714	119699	Rv0102	protein_coding	+	NP_214616.1	NA	protein motif:PROSITE:PS00343	integral membrane protein	NP_214616.1	P9WM63	Y102_MYCTU	Rv0102 MTCY251.21	Mycobacterium tuberculosis (strain ATCC 25618 / H37Rv)	83332	NA	integral component of membrane [GO:0016021]; plasma membrane [GO:0005886]	integral component of membrane [GO:0016021]; plasma membrane [GO:0005886]	NA	GO:0005886; GO:0016021	83332.Rv0102;	NA	23493817;886926;	mtu:Rv0102;mtv:RVBD_0102;	NA	NA	NA	PF09678;PF05425;	IPR019108;IPR008457;	NA
gene-Rv0103c	gene-Rv0103c	ctpB	NC_000962.3:119914-122173	SET4_Sample1-SET4_Sample3	SET4_Sample2-SET4_Sample4	OK	61.3902	56.5032	-0.119676	-0.473276	0.5004	0.641668	no	gene-Rv0103c	Rv0103c	NC_000962.3	119915	122173	ctpB	protein_coding	-	NP_214617.1	Belongs to the cation transport ATPases family (E1-E2 ATPases)%2C subfamily IB.	protein motif:PROSITE:PS01047	cation-transporter P-type ATPase B	NP_214617.1	P9WPT9	CTPB_MYCTU	ctpB Rv0103c MTCY251.22c	Mycobacterium tuberculosis (strain ATCC 25618 / H37Rv)	83332	NA	cytosol [GO:0005829]; integral component of membrane [GO:0016021]; plasma membrane [GO:0005886]	cytosol [GO:0005829]; integral component of membrane [GO:0016021]; plasma membrane [GO:0005886]; ATP binding [GO:0005524]; copper transmembrane transporter activity, phosphorylative mechanism [GO:0043682]; metal ion binding [GO:0046872]	ATP binding [GO:0005524]; copper transmembrane transporter activity, phosphorylative mechanism [GO:0043682]; metal ion binding [GO:0046872]	GO:0005524; GO:0005829; GO:0005886; GO:0016021; GO:0043682; GO:0046872	83332.Rv0103c;	NA	23493816;886928;	mtu:Rv0103c;mtv:RVBD_0103c;	NA	NA	NA	PF00403;	IPR023299;IPR018303;IPR023298;IPR008250;IPR000579;IPR036412;IPR023214;IPR017969;IPR006121;IPR036163;IPR027256;IPR001757;	TIGR01525;TIGR01494;
gene-Rv0104	gene-Rv0104	Rv0104	NC_000962.3:122316-123831	SET4_Sample1-SET4_Sample3	SET4_Sample2-SET4_Sample4	OK	31.8785	36.5767	0.198343	0.733627	0.29335	0.442446	no	gene-Rv0104	Rv0104	NC_000962.3	122317	123831	Rv0104	protein_coding	+	NP_214618.1	NA	NA	hypothetical protein	NP_214618.1	P9WM61	Y104_MYCTU	Rv0104 MTCY251.23	Mycobacterium tuberculosis (strain ATCC 25618 / H37Rv)	83332	NA	cytosol [GO:0005829]; integral component of membrane [GO:0016021]; plasma membrane [GO:0005886]	cytosol [GO:0005829]; integral component of membrane [GO:0016021]; plasma membrane [GO:0005886]; DNA-binding transcription factor activity [GO:0003700]	DNA-binding transcription factor activity [GO:0003700]	GO:0003700; GO:0005829; GO:0005886; GO:0016021	83332.Rv0104;	NA	23493815;886923;	mtu:Rv0104;mtv:RVBD_0104;	NA	NA	NA	PF00027;	IPR042172;IPR018490;IPR000595;IPR036291;IPR014710;	NA
gene-Rv0105c	gene-Rv0105c	rpmB1	NC_000962.3:123979-124264	SET4_Sample1-SET4_Sample3	SET4_Sample2-SET4_Sample4	OK	3.14707	3.22644	0.0359356	0.0268275	0.8728	0.915194	no	gene-Rv0105c	Rv0105c	NC_000962.3	123980	124264	rpmB1	protein_coding	-	YP_177691.1	Belongs to the L28P family of ribosomal proteins.	NA	50S ribosomal protein L28	YP_177691.1	P9WHB1	RL28A_MYCTU	rpmB1 rpmB Rv0105c MTCY251.24c	Mycobacterium tuberculosis (strain ATCC 25618 / H37Rv)	83332	translation [GO:0006412]	cytosolic large ribosomal subunit [GO:0022625]	cytosolic large ribosomal subunit [GO:0022625]; structural constituent of ribosome [GO:0003735]; translation [GO:0006412]	structural constituent of ribosome [GO:0003735]	GO:0003735; GO:0006412; GO:0022625	83332.Rv0105c;	NA	23493814;886920;	mtu:Rv0105c;mtv:RVBD_0105c;	NA	NA	PTHR13528;	PF00830;	IPR034704;IPR026569;IPR037147;IPR001383;	TIGR00009;
gene-Rv0106	gene-Rv0106	Rv0106	NC_000962.3:124373-125570	SET4_Sample1-SET4_Sample3	SET4_Sample2-SET4_Sample4	OK	17.5914	11.5177	-0.61102	-1.69989	0.01825	0.0502131	no	gene-Rv0106	Rv0106	NC_000962.3	124374	125570	Rv0106	protein_coding	+	NP_214620.1	NA	NA	hypothetical protein	NP_214620.1	P9WPI5	Y106_MYCTU	Rv0106 MTCY251.25	Mycobacterium tuberculosis (strain ATCC 25618 / H37Rv)	83332	NA	NA	NA	NA	NA	83332.Rv0106;	NA	23493813;886919;	mtu:Rv0106;mtv:RVBD_0106;	NA	NA	NA	PF02492;PF07683;	IPR011629;IPR003495;	NA
gene-Rv0107c	gene-Rv0107c	ctpI	NC_000962.3:125642-130541	SET4_Sample1-SET4_Sample3	SET4_Sample2-SET4_Sample4	OK	28.6689	26.3711	-0.120533	-0.477815	0.4937	0.63515	no	gene-Rv0107c	Rv0107c	NC_000962.3	125643	130541	ctpI	protein_coding	-	NP_214621.1	Belongs to the cation transport ATPases family (E1-E2 ATPases).	protein motif:PROSITE:PS00154	cation-transporter ATPase I	NP_214621.1	P9WPS5	CTPI_MYCTU	ctpI Rv0107c MTCY251.26c	Mycobacterium tuberculosis (strain ATCC 25618 / H37Rv)	83332	NA	cell wall [GO:0005618]; cytosol [GO:0005829]; integral component of membrane [GO:0016021]; intracellular membrane-bounded organelle [GO:0043231]; plasma membrane [GO:0005886]	cell wall [GO:0005618]; cytosol [GO:0005829]; integral component of membrane [GO:0016021]; intracellular membrane-bounded organelle [GO:0043231]; plasma membrane [GO:0005886]; ATP binding [GO:0005524]; ATPase-coupled cation transmembrane transporter activity [GO:0019829]; calcium transmembrane transporter activity, phosphorylative mechanism [GO:0005388]; metal ion binding [GO:0046872]	ATPase-coupled cation transmembrane transporter activity [GO:0019829]; ATP binding [GO:0005524]; calcium transmembrane transporter activity, phosphorylative mechanism [GO:0005388]; metal ion binding [GO:0046872]	GO:0005388; GO:0005524; GO:0005618; GO:0005829; GO:0005886; GO:0016021; GO:0019829; GO:0043231; GO:0046872	83332.Rv0107c;	NA	23493812;886915;	mtu:Rv0107c;mtv:RVBD_0107c;	NA	NA	NA	PF00689;	IPR006068;IPR023299;IPR018303;IPR023298;IPR008250;IPR036412;IPR023214;IPR001757;	TIGR01494;
gene-Rv0108c	gene-Rv0108c	Rv0108c	NC_000962.3:130894-131104	SET4_Sample1-SET4_Sample3	SET4_Sample2-SET4_Sample4	OK	1539.39	2520.72	0.711478	2.52192	0.0006	0.00277015	yes	gene-Rv0108c	Rv0108c	NC_000962.3	130895	131104	Rv0108c	protein_coding	-	NP_214622.1	NA	NA	hypothetical protein	NP_214622.1	O53630	O53630_MYCTU	Rv0108c	Mycobacterium tuberculosis (strain ATCC 25618 / H37Rv)	83332	NA	cell wall [GO:0005618]	cell wall [GO:0005618]	NA	GO:0005618	NA	NA	23493811;886918;	mtu:Rv0108c;mtv:RVBD_0108c;	NA	NA	NA	NA	NA	NA
gene-Rv0109	gene-Rv0109	PE_PGRS1	NC_000962.3:131381-132872	SET4_Sample1-SET4_Sample3	SET4_Sample2-SET4_Sample4	OK	2.3787	4.72982	0.991611	1.86624	0.01165	0.0345195	yes	gene-Rv0109	Rv0109	NC_000962.3	131382	132872	PE_PGRS1	protein_coding	+	YP_177692.1	Member of the M. tuberculosis PE family%2C PGRS subfamily of gly-rich proteins	NA	PE-PGRS family protein PE_PGRS1	YP_177692.1	L0T2H7	L0T2H7_MYCTU	PE_PGRS1 Rv0109	Mycobacterium tuberculosis (strain ATCC 25618 / H37Rv)	83332	NA	NA	NA	NA	NA	83332.Rv0109;	NA	886912;	mtu:Rv0109;	NA	NA	NA	PF00934;	IPR000084;	NA
gene-Rv0110	gene-Rv0110	Rv0110	NC_000962.3:133019-133769	SET4_Sample1-SET4_Sample3	SET4_Sample2-SET4_Sample4	OK	37.3316	32.2505	-0.211077	-0.647398	0.35965	0.511054	no	gene-Rv0110	Rv0110	NC_000962.3	133020	133769	Rv0110	protein_coding	+	NP_214624.1	NA	NA	integral membrane protein	NP_214624.1	O53632	O53632_MYCTU	Rv0110	Mycobacterium tuberculosis (strain ATCC 25618 / H37Rv)	83332	NA	integral component of membrane [GO:0016021]	integral component of membrane [GO:0016021]; serine-type endopeptidase activity [GO:0004252]	serine-type endopeptidase activity [GO:0004252]	GO:0004252; GO:0016021	83332.Rv0110;	NA	23493809;886917;	mtu:Rv0110;mtv:RVBD_0110;	NA	NA	NA	PF01694;	IPR022764;IPR035952;	NA
gene-Rv0111	gene-Rv0111	Rv0111	NC_000962.3:133949-136007	SET4_Sample1-SET4_Sample3	SET4_Sample2-SET4_Sample4	OK	37.4818	29.2461	-0.357947	-1.37282	0.05155	0.117143	no	gene-Rv0111	Rv0111	NC_000962.3	133950	136007	Rv0111	protein_coding	+	NP_214625.1	NA	NA	acyltransferase	NP_214625.1	O53633	O53633_MYCTU	Rv0111	Mycobacterium tuberculosis (strain ATCC 25618 / H37Rv)	83332	cellular polysaccharide biosynthetic process [GO:0033692]; lipopolysaccharide biosynthetic process [GO:0009103]	cell wall [GO:0005618]; integral component of membrane [GO:0016021]; membrane [GO:0016020]; plasma membrane [GO:0005886]	cell wall [GO:0005618]; integral component of membrane [GO:0016021]; membrane [GO:0016020]; plasma membrane [GO:0005886]; transferase activity, transferring acyl groups other than amino-acyl groups [GO:0016747]; cellular polysaccharide biosynthetic process [GO:0033692]; lipopolysaccharide biosynthetic process [GO:0009103]	transferase activity, transferring acyl groups other than amino-acyl groups [GO:0016747]	GO:0005618; GO:0005886; GO:0009103; GO:0016020; GO:0016021; GO:0016747; GO:0033692	83332.Rv0111;	NA	23493808;886909;	mtu:Rv0111;mtv:RVBD_0111;	NA	NA	NA	PF01757;	IPR002656;IPR036514;	NA
gene-Rv0112	gene-Rv0112	gca	NC_000962.3:136288-137245	SET4_Sample1-SET4_Sample3	SET4_Sample2-SET4_Sample4	OK	234.253	345.62	0.561123	2.21072	0.002	0.00789749	yes	gene-Rv0112	Rv0112	NC_000962.3	136289	137245	gca	protein_coding	+	NP_214626.1	This region is a possible MT-complex-specific genomic island (See Becq et al.%2C 2007 PMID:17545187).	protein motif:PROSITE:PS00061	GDP-mannose 4%2C6-dehydratase	NP_214626.1	O53634	O53634_MYCTU	gca Rv0112	Mycobacterium tuberculosis (strain ATCC 25618 / H37Rv)	83332	NA	NA	oxidoreductase activity [GO:0016491]	oxidoreductase activity [GO:0016491]	GO:0016491	83332.Rv0112;	NA	23493807;886907;	mtu:Rv0112;mtv:RVBD_0112;	NA	NA	NA	PF16363;	IPR016040;IPR036291;IPR020904;	NA
gene-Rv0113	gene-Rv0113	gmhA	NC_000962.3:137318-137909	SET4_Sample1-SET4_Sample3	SET4_Sample2-SET4_Sample4	OK	208.43	205.861	-0.0178886	-0.0695517	0.9182	0.942426	no	gene-Rv0113	Rv0113	NC_000962.3	137319	137909	gmhA	protein_coding	+	NP_214627.1	sedoheptulose-7-phosphate isomerase GmhA. Belongs to the sis family%2C LPCA subfamily. This region is a possible MT-complex-specific genomic island (See Becq et al.%2C 2007 PMID:17545187).	NA	phosphoheptose isomerase	NP_214627.1	P9WGG1	GMHA_MYCTU	gmhA lpcA Rv0113 MTV031.07	Mycobacterium tuberculosis (strain ATCC 25618 / H37Rv)	83332	carbohydrate metabolic process [GO:0005975]; D-glycero-D-manno-heptose 7-phosphate biosynthetic process [GO:2001061]	cytoplasm [GO:0005737]	cytoplasm [GO:0005737]; carbohydrate derivative binding [GO:0097367]; D-sedoheptulose 7-phosphate isomerase activity [GO:0008968]; zinc ion binding [GO:0008270]; carbohydrate metabolic process [GO:0005975]; D-glycero-D-manno-heptose 7-phosphate biosynthetic process [GO:2001061]	carbohydrate derivative binding [GO:0097367]; D-sedoheptulose 7-phosphate isomerase activity [GO:0008968]; zinc ion binding [GO:0008270]	GO:0005737; GO:0005975; GO:0008270; GO:0008968; GO:0097367; GO:2001061	83332.Rv0113;	NA	23493806;886905;	mtu:Rv0113;mtv:RVBD_0113;	NA	UPA00041;UER00436	NA	PF13580;	IPR035461;IPR004515;IPR001347;	NA
gene-Rv0114	gene-Rv0114	gmhB	NC_000962.3:137940-139673	SET4_Sample1-SET4_Sample3	SET4_Sample2-SET4_Sample4	OK	90.6976	78.9829	-0.199525	-0.513692	0.4624	0.608219	no	gene-Rv0114	Rv0114	NC_000962.3	137941	138513	gmhB	protein_coding	+	NP_214628.1	D-alpha%2Cbeta-D-heptose-1%2C7-biphosphate phosphatase GmhB. This region is a possible MT-complex-specific genomic island (See Becq et al.%2C 2007 PMID:17545187).	NA	D-glycero-alpha-D-manno-heptose-1%2C7-bisphosphate 7-phosphatase	NP_214628.1	P9WMV3	GMHBA_MYCTU	gmhB Rv0114 MTV031.08	Mycobacterium tuberculosis (strain ATCC 25618 / H37Rv)	83332	carbohydrate metabolic process [GO:0005975]	cytoplasm [GO:0005737]	cytoplasm [GO:0005737]; D,D-heptose 1,7-bisphosphate phosphatase activity [GO:0034200]; magnesium ion binding [GO:0000287]; zinc ion binding [GO:0008270]; carbohydrate metabolic process [GO:0005975]	D,D-heptose 1,7-bisphosphate phosphatase activity [GO:0034200]; magnesium ion binding [GO:0000287]; zinc ion binding [GO:0008270]	GO:0000287; GO:0005737; GO:0005975; GO:0008270; GO:0034200	83332.Rv0114;	NA	23493805;886903;	mtu:Rv0114;mtv:RVBD_0114;	NA	UPA00543;UER00607	PTHR42891;	NA	IPR036412;IPR006549;IPR023214;IPR004446;IPR006543;	TIGR01662;TIGR01656;
gene-Rv0115	gene-Rv0115	hddA	NC_000962.3:137940-139673	SET4_Sample1-SET4_Sample3	SET4_Sample2-SET4_Sample4	OK	40.9285	34.3315	-0.253576	-0.721373	0.30425	0.454673	no	gene-Rv0115	Rv0115	NC_000962.3	138513	139673	hddA	protein_coding	+	NP_214629.1	NA	protein motif:PROSITE:PS00435	D-alpha-D-heptose-7-phosphate kinase HddA	NP_214629.1	O53637	O53637_MYCTU	hddA Rv0115	Mycobacterium tuberculosis (strain ATCC 25618 / H37Rv)	83332	GDP-L-fucose salvage [GO:0042352]	NA	ATP binding [GO:0005524]; fucokinase activity [GO:0050201]; GDP-L-fucose salvage [GO:0042352]	ATP binding [GO:0005524]; fucokinase activity [GO:0050201]	GO:0005524; GO:0042352; GO:0050201	83332.Rv0115;	NA	23493804;886902;	mtu:Rv0115;mtv:RVBD_0115;	NA	NA	NA	PF08544;PF00288;	IPR001174;IPR013750;IPR036554;IPR006204;IPR014606;IPR020568;	NA
gene-Rv0115a	gene-Rv0115a	Rv0115a	NC_000962.3:139955-140144	SET4_Sample1-SET4_Sample3	SET4_Sample2-SET4_Sample4	OK	99.239	590.289	2.57244	3.55771	0.00065	0.00297652	yes	gene-Rv0115a	Rv0115a	NC_000962.3	139956	140144	Rv0115a	protein_coding	+	YP_009030027.1	NA	NA	hypothetical protein	YP_009030027.1	NA	NA	NA	NA	NA	NA	NA	NA	NA	NA	NA	NA	NA	NA	NA	NA	NA	NA	NA	NA
gene-Rv0116c	gene-Rv0116c	ldtA	NC_000962.3:140266-141022	SET4_Sample1-SET4_Sample3	SET4_Sample2-SET4_Sample4	OK	45.5354	170.093	1.90127	6.81468	5e-05	0.000296752	yes	gene-Rv0116c	Rv0116c	NC_000962.3	140267	141022	ldtA	protein_coding	-	NP_214630.1	NA	NA	L%2CD-transpeptidase LdtA	NP_214630.1	O53638	LDT1_MYCTU	ldtA Rv0116c RVBD_0116c P425_00122	Mycobacterium tuberculosis (strain ATCC 25618 / H37Rv)	83332	cell wall organization [GO:0071555]; peptidoglycan-protein cross-linking [GO:0018104]; regulation of cell shape [GO:0008360]	extracellular region [GO:0005576]; periplasmic space [GO:0042597]	extracellular region [GO:0005576]; periplasmic space [GO:0042597]; peptidoglycan L,D-transpeptidase activity [GO:0071972]; transferase activity, transferring acyl groups [GO:0016746]; cell wall organization [GO:0071555]; peptidoglycan-protein cross-linking [GO:0018104]; regulation of cell shape [GO:0008360]	peptidoglycan L,D-transpeptidase activity [GO:0071972]; transferase activity, transferring acyl groups [GO:0016746]	GO:0005576; GO:0008360; GO:0016746; GO:0018104; GO:0042597; GO:0071555; GO:0071972	83332.Rv0116c;	NA	23493802;886900;	mtu:Rv0116c;mtv:RVBD_0116c;	NA	UPA00219	NA	PF17964;PF03734;	IPR041280;IPR005490;IPR038063;	NA
gene-Rv0117	gene-Rv0117	oxyS	NC_000962.3:141199-143876	SET4_Sample1-SET4_Sample3	SET4_Sample2-SET4_Sample4	OK	46.4711	44.871	-0.050549	-0.129563	0.84905	0.900626	no	gene-Rv0117	Rv0117	NC_000962.3	141200	142144	oxyS	protein_coding	+	NP_214631.1	LysR family%2C involved in the resistance to organic hydroperoxides	protein motif:PROSITE:PS00044	oxidative stress response regulatory protein OxyS	NP_214631.1	L7N677	L7N677_MYCTU	oxyS Rv0117	Mycobacterium tuberculosis (strain ATCC 25618 / H37Rv)	83332	regulation of transcription, DNA-templated [GO:0006355]	cytoplasm [GO:0005737]; cytosol [GO:0005829]	cytoplasm [GO:0005737]; cytosol [GO:0005829]; bacterial-type cis-regulatory region sequence-specific DNA binding [GO:0000986]; DNA-binding transcription factor activity [GO:0003700]; sequence-specific DNA binding [GO:0043565]; regulation of transcription, DNA-templated [GO:0006355]	bacterial-type cis-regulatory region sequence-specific DNA binding [GO:0000986]; DNA-binding transcription factor activity [GO:0003700]; sequence-specific DNA binding [GO:0043565]	GO:0000986; GO:0003700; GO:0005737; GO:0005829; GO:0006355; GO:0043565	83332.Rv0117;	NA	23493801;886914;	mtu:Rv0117;mtv:RVBD_0117;	NA	NA	NA	PF00126;PF03466;	IPR005119;IPR000847;IPR036388;IPR036390;	NA
gene-Rv0118c	gene-Rv0118c	oxcA	NC_000962.3:141199-143876	SET4_Sample1-SET4_Sample3	SET4_Sample2-SET4_Sample4	OK	13.0345	38.0214	1.54448	3.78919	5e-05	0.000296752	yes	gene-Rv0118c	Rv0118c	NC_000962.3	142128	143876	oxcA	protein_coding	-	NP_214632.1	NA	NA	oxalyl-CoA decarboxylase OxcA	NP_214632.1	O53639	O53639_MYCTU	oxcA Rv0118c	Mycobacterium tuberculosis (strain ATCC 25618 / H37Rv)	83332	fatty acid alpha-oxidation [GO:0001561]; oxalate catabolic process [GO:0033611]	cell wall [GO:0005618]; plasma membrane [GO:0005886]	cell wall [GO:0005618]; plasma membrane [GO:0005886]; carbon-carbon lyase activity [GO:0016830]; magnesium ion binding [GO:0000287]; oxalyl-CoA decarboxylase activity [GO:0008949]; thiamine pyrophosphate binding [GO:0030976]; fatty acid alpha-oxidation [GO:0001561]; oxalate catabolic process [GO:0033611]	carbon-carbon lyase activity [GO:0016830]; magnesium ion binding [GO:0000287]; oxalyl-CoA decarboxylase activity [GO:0008949]; thiamine pyrophosphate binding [GO:0030976]	GO:0000287; GO:0001561; GO:0005618; GO:0005886; GO:0008949; GO:0016830; GO:0030976; GO:0033611	83332.Rv0118c;	NA	23493800;886898;	mtu:Rv0118c;mtv:RVBD_0118c;	NA	NA	NA	PF02775;PF00205;PF02776;	IPR029035;IPR017660;IPR029061;IPR012000;IPR012001;IPR011766;	TIGR03254;
gene-Rv0119	gene-Rv0119	fadD7	NC_000962.3:144048-145626	SET4_Sample1-SET4_Sample3	SET4_Sample2-SET4_Sample4	OK	27.1556	35.315	0.379034	1.39033	0.04765	0.10974	no	gene-Rv0119	Rv0119	NC_000962.3	144049	145626	fadD7	protein_coding	+	NP_214633.1	NA	protein motif:PROSITE:PS00455	fatty-acid--CoA ligase FadD7	NP_214633.1	O07169	O07169_MYCTU	fadD7 Rv0119	Mycobacterium tuberculosis (strain ATCC 25618 / H37Rv)	83332	fatty acid metabolic process [GO:0006631]	NA	medium-chain fatty acid-CoA ligase activity [GO:0031956]; fatty acid metabolic process [GO:0006631]	medium-chain fatty acid-CoA ligase activity [GO:0031956]	GO:0006631; GO:0031956	83332.Rv0119;	NA	886896;	mtu:Rv0119;mtv:RVBD_0119;	NA	NA	NA	PF00501;PF13193;	IPR025110;IPR020845;IPR000873;IPR042099;	NA
gene-Rv0120c	gene-Rv0120c	fusA2	NC_000962.3:145626-147771	SET4_Sample1-SET4_Sample3	SET4_Sample2-SET4_Sample4	OK	36.5134	64.0471	0.810708	3.183	5e-05	0.000296752	yes	gene-Rv0120c	Rv0120c	NC_000962.3	145627	147771	fusA2	protein_coding	-	NP_214634.1	Belongs to the GTP-binding elongation factor family%2C EF-G/EF-2 subfamily.	protein motif:PROSITE:PS00017	elongation factor G	NP_214634.1	P9WNM9	EFGL_MYCTU	Rv0120c MTCI418B.02c	Mycobacterium tuberculosis (strain ATCC 25618 / H37Rv)	83332	ribosome disassembly [GO:0032790]	cell wall [GO:0005618]; plasma membrane [GO:0005886]	cell wall [GO:0005618]; plasma membrane [GO:0005886]; GTP binding [GO:0005525]; GTPase activity [GO:0003924]; ribosome disassembly [GO:0032790]	GTPase activity [GO:0003924]; GTP binding [GO:0005525]	GO:0003924; GO:0005525; GO:0005618; GO:0005886; GO:0032790	83332.Rv0120c;	NA	23493798;886894;	mtu:Rv0120c;mtv:RVBD_0120c;	NA	NA	NA	PF00679;PF14492;PF03764;PF00009;PF03144;	IPR041095;IPR009022;IPR035647;IPR035649;IPR000640;IPR004161;IPR027417;IPR020568;IPR014721;IPR005225;IPR000795;IPR009000;IPR005517;	TIGR00231;
gene-Rv0121c	gene-Rv0121c	Rv0121c	NC_000962.3:147907-148342	SET4_Sample1-SET4_Sample3	SET4_Sample2-SET4_Sample4	OK	16.8761	59.6925	1.82257	3.79825	5e-05	0.000296752	yes	gene-Rv0121c	Rv0121c	NC_000962.3	147908	148342	Rv0121c	protein_coding	-	NP_214635.1	NA	NA	hypothetical protein	NP_214635.1	O07171	O07171_MYCTU	Rv0121c	Mycobacterium tuberculosis (strain ATCC 25618 / H37Rv)	83332	NA	NA	coenzyme F420 binding [GO:0070967]; oxidoreductase activity, acting on the CH-CH group of donors [GO:0016627]	coenzyme F420 binding [GO:0070967]; oxidoreductase activity, acting on the CH-CH group of donors [GO:0016627]	GO:0016627; GO:0070967	83332.Rv0121c;	NA	23493797;886892;	mtu:Rv0121c;mtv:RVBD_0121c;	NA	NA	NA	PF01243;	IPR019967;IPR011576;IPR012349;	TIGR03668;
gene-Rv0122	gene-Rv0122	Rv0122	NC_000962.3:148490-149224	SET4_Sample1-SET4_Sample3	SET4_Sample2-SET4_Sample4	OK	53.8315	39.7946	-0.43588	-0.871031	0.2154	0.354251	no	gene-Rv0122	Rv0122	NC_000962.3	148491	148859	Rv0122	protein_coding	+	NP_214636.1	NA	NA	hypothetical protein	NP_214636.1	O07172	O07172_MYCTU	Rv0122	Mycobacterium tuberculosis (strain ATCC 25618 / H37Rv)	83332	NA	cell wall [GO:0005618]	cell wall [GO:0005618]	NA	GO:0005618	83332.Rv0122;	NA	23493796;886888;	mtu:Rv0122;mtv:RVBD_0122;	NA	NA	NA	NA	NA	NA
gene-Rv0123	gene-Rv0123	Rv0123	NC_000962.3:148490-149224	SET4_Sample1-SET4_Sample3	SET4_Sample2-SET4_Sample4	OK	36.2753	39.0031	0.104601	0.188638	0.7852	0.861594	no	gene-Rv0123	Rv0123	NC_000962.3	148856	149224	Rv0123	protein_coding	+	NP_214637.1	NA	NA	hypothetical protein	NP_214637.1	O07173	O07173_MYCTU	Rv0123	Mycobacterium tuberculosis (strain ATCC 25618 / H37Rv)	83332	NA	plasma membrane [GO:0005886]	plasma membrane [GO:0005886]	NA	GO:0005886	83332.Rv0123;	NA	23493795;886887;	mtu:Rv0123;mtv:RVBD_0123;	NA	NA	NA	NA	NA	NA
gene-Rv0124	gene-Rv0124	PE_PGRS2	NC_000962.3:149532-150996	SET4_Sample1-SET4_Sample3	SET4_Sample2-SET4_Sample4	NOTEST	0.390468	0.829769	1.08751	0	1	1	no	gene-Rv0124	Rv0124	NC_000962.3	149533	150996	PE_PGRS2	protein_coding	+	YP_177693.1	Member of the Mycobacterium tuberculosis PE family%2C PGRS subfamily of gly-rich proteins	NA	PE-PGRS family protein PE_PGRS2	YP_177693.1	Q79G08	Q79G08_MYCTU	PE_PGRS2 Rv0124	Mycobacterium tuberculosis (strain ATCC 25618 / H37Rv)	83332	NA	NA	NA	NA	NA	83332.Rv0124;	NA	23493794;886883;	mtu:Rv0124;mtv:RVBD_0124;	NA	NA	NA	PF00934;	IPR000084;	NA
gene-Rv0125	gene-Rv0125	pepA	NC_000962.3:151147-152215	SET4_Sample1-SET4_Sample3	SET4_Sample2-SET4_Sample4	OK	115.178	82.3204	-0.484542	-1.89915	0.0075	0.0239963	yes	gene-Rv0125	Rv0125	NC_000962.3	151148	152215	pepA	protein_coding	+	NP_214639.1	Belongs to the serine protease family.	protein motif:PROSITE:PS00135	serine protease PepA	NP_214639.1	O07175	O07175_MYCTU	pepA Rv0125	Mycobacterium tuberculosis (strain ATCC 25618 / H37Rv)	83332	NA	cell wall [GO:0005618]; extracellular region [GO:0005576]	cell wall [GO:0005618]; extracellular region [GO:0005576]; serine-type endopeptidase activity [GO:0004252]	serine-type endopeptidase activity [GO:0004252]	GO:0004252; GO:0005576; GO:0005618	83332.Rv0125;	NA	23493793;886924;	mtu:Rv0125;mtv:RVBD_0125;	NA	NA	NA	PF13180;	IPR001478;IPR036034;IPR009003;IPR001940;IPR006311;	NA
gene-Rv0126	gene-Rv0126	treS	NC_000962.3:152323-154129	SET4_Sample1-SET4_Sample3	SET4_Sample2-SET4_Sample4	OK	146.485	91.1417	-0.684567	-2.70875	0.00015	0.000797497	yes	gene-Rv0126	Rv0126	NC_000962.3	152324	154129	treS	protein_coding	+	NP_214640.1	NA	NA	trehalose synthase/amylase TreS	NP_214640.1	P9WQ19	TRES_MYCTU	treS Rv0126	Mycobacterium tuberculosis (strain ATCC 25618 / H37Rv)	83332	capsule polysaccharide biosynthetic process [GO:0045227]; glycogen biosynthetic process [GO:0005978]; glycogen metabolic process [GO:0005977]; maltose metabolic process [GO:0000023]; polysaccharide catabolic process [GO:0000272]; trehalose biosynthetic process [GO:0005992]; trehalose metabolic process [GO:0005991]	cytosol [GO:0005829]; plasma membrane [GO:0005886]	cytosol [GO:0005829]; plasma membrane [GO:0005886]; alpha-amylase activity [GO:0004556]; alpha-amylase activity (releasing maltohexaose) [GO:0103025]; beta-amylase activity [GO:0016161]; calcium ion binding [GO:0005509]; maltose alpha-D-glucosyltransferase activity [GO:0047471]; capsule polysaccharide biosynthetic process [GO:0045227]; glycogen biosynthetic process [GO:0005978]; glycogen metaboli…	alpha-amylase activity [GO:0004556]; alpha-amylase activity (releasing maltohexaose) [GO:0103025]; beta-amylase activity [GO:0016161]; calcium ion binding [GO:0005509]; maltose alpha-D-glucosyltransferase activity [GO:0047471]	GO:0000023; GO:0000272; GO:0004556; GO:0005509; GO:0005829; GO:0005886; GO:0005977; GO:0005978; GO:0005991; GO:0005992; GO:0016161; GO:0045227; GO:0047471; GO:0103025	83332.Rv0126;	NA	23493792;886881;	mtu:Rv0126;mtv:RVBD_0126;	R-MTU-868688;	UPA00164, UPA00934	NA	PF00128;PF16657;	IPR006047;IPR013780;IPR017853;IPR032091;IPR012810;	TIGR02456;
gene-Rv0127	gene-Rv0127	mak	NC_000962.3:154231-155599	SET4_Sample1-SET4_Sample3	SET4_Sample2-SET4_Sample4	OK	116.908	67.2643	-0.797456	-3.14295	5e-05	0.000296752	yes	gene-Rv0127	Rv0127	NC_000962.3	154232	155599	mak	protein_coding	+	NP_214641.1	NA	NA	maltokinase	NP_214641.1	O07177	MAK1_MYCTU	mak Rv0127	Mycobacterium tuberculosis (strain ATCC 25618 / H37Rv)	83332	carbohydrate phosphorylation [GO:0046835]; glycogen biosynthetic process [GO:0005978]; trehalose biosynthetic process [GO:0005992]	cytosol [GO:0005829]; plasma membrane [GO:0005886]	cytosol [GO:0005829]; plasma membrane [GO:0005886]; ATP binding [GO:0005524]; kinase activity [GO:0016301]; carbohydrate phosphorylation [GO:0046835]; glycogen biosynthetic process [GO:0005978]; trehalose biosynthetic process [GO:0005992]	ATP binding [GO:0005524]; kinase activity [GO:0016301]	GO:0005524; GO:0005829; GO:0005886; GO:0005978; GO:0005992; GO:0016301; GO:0046835	83332.Rv0127;	NA	23493791;886880;	mtu:Rv0127;mtv:RVBD_0127;	NA	UPA00164	NA	PF18085;	IPR011009;IPR040999;	NA
gene-Rv0128	gene-Rv0128	Rv0128	NC_000962.3:155666-156446	SET4_Sample1-SET4_Sample3	SET4_Sample2-SET4_Sample4	OK	100.749	64.776	-0.637239	-2.34447	0.0014	0.00582074	yes	gene-Rv0128	Rv0128	NC_000962.3	155667	156446	Rv0128	protein_coding	+	NP_214642.1	NA	NA	transmembrane protein	NP_214642.1	P96805	P96805_MYCTU	Rv0128	Mycobacterium tuberculosis (strain ATCC 25618 / H37Rv)	83332	NA	integral component of membrane [GO:0016021]	integral component of membrane [GO:0016021]	NA	GO:0016021	83332.Rv0128;	NA	23493790;886878;	mtu:Rv0128;mtv:RVBD_0128;	NA	NA	NA	PF06912;	IPR010699;	NA
gene-Rv0129c	gene-Rv0129c	fbpC	NC_000962.3:156577-157600	SET4_Sample1-SET4_Sample3	SET4_Sample2-SET4_Sample4	OK	672.961	1268.15	0.914128	3.413	5e-05	0.000296752	yes	gene-Rv0129c	Rv0129c	NC_000962.3	156578	157600	fbpC	protein_coding	-	YP_177694.1	fibronectin-binding protein C%2C secreted antigen 85c%2Cmycolyl transferase 85C	NA	diacylglycerol acyltransferase/mycolyltransferase Ag85C	YP_177694.1	P9WQN9	A85C_MYCTU	fbpC mpt45 Rv0129c MTCI5.03c	Mycobacterium tuberculosis (strain ATCC 25618 / H37Rv)	83332	glycolipid biosynthetic process [GO:0009247]; lipid transport [GO:0006869]; mycolate cell wall layer assembly [GO:0071769]; response to antibiotic [GO:0046677]	cell wall [GO:0005618]; extracellular region [GO:0005576]	cell wall [GO:0005618]; extracellular region [GO:0005576]; diacylglycerol O-acyltransferase activity [GO:0004144]; transferase activity, transferring acyl groups other than amino-acyl groups [GO:0016747]; trehalose O-mycolyltransferase activity [GO:0050348]; zymogen binding [GO:0035375]; glycolipid biosynthetic process [GO:0009247]; lipid transport [GO:0006869]; mycolate cell wall layer assembly …	diacylglycerol O-acyltransferase activity [GO:0004144]; transferase activity, transferring acyl groups other than amino-acyl groups [GO:0016747]; trehalose O-mycolyltransferase activity [GO:0050348]; zymogen binding [GO:0035375]	GO:0004144; GO:0005576; GO:0005618; GO:0006869; GO:0009247; GO:0016747; GO:0035375; GO:0046677; GO:0050348; GO:0071769	83332.Rv0129c;	NA	23493789;886885;	mtu:Rv0129c;mtv:RVBD_0129c;	NA	NA	NA	PF00756;	IPR029058;IPR000801;	NA
gene-Rv0130	gene-Rv0130	htdZ	NC_000962.3:157846-158302	SET4_Sample1-SET4_Sample3	SET4_Sample2-SET4_Sample4	OK	34.4693	35.0549	0.0243033	0.0578971	0.93325	0.953886	no	gene-Rv0130	Rv0130	NC_000962.3	157847	158302	htdZ	protein_coding	+	NP_214644.1	NA	NA	3-hydroxyl-thioester dehydratase	NP_214644.1	P9WNP3	HTDZ_MYCTU	htdZ Rv0130	Mycobacterium tuberculosis (strain ATCC 25618 / H37Rv)	83332	fatty acid biosynthetic process [GO:0006633]	NA	3-hydroxyacyl-CoA dehydratase activity [GO:0018812]; 3-hydroxybutyryl-CoA dehydratase activity [GO:0003859]; enoyl-CoA hydratase activity [GO:0004300]; fatty acid biosynthetic process [GO:0006633]	3-hydroxyacyl-CoA dehydratase activity [GO:0018812]; 3-hydroxybutyryl-CoA dehydratase activity [GO:0003859]; enoyl-CoA hydratase activity [GO:0004300]	GO:0003859; GO:0004300; GO:0006633; GO:0018812	83332.Rv0130;	NA	23493788;886876;	mtu:Rv0130;mtv:RVBD_0130;	NA	NA	PTHR42993;	PF01575;	IPR029069;IPR002539;IPR039375;	NA
gene-Rv0131c	gene-Rv0131c	fadE1	NC_000962.3:158314-159658	SET4_Sample1-SET4_Sample3	SET4_Sample2-SET4_Sample4	OK	39.3171	78.3188	0.9942	3.79526	5e-05	0.000296752	yes	gene-Rv0131c	Rv0131c	NC_000962.3	158315	159658	fadE1	protein_coding	-	NP_214645.1	NA	NA	acyl-CoA dehydrogenase FadE1	NP_214645.1	P96808	P96808_MYCTU	fadE1 Rv0131c	Mycobacterium tuberculosis (strain ATCC 25618 / H37Rv)	83332	NA	cytosol [GO:0005829]	cytosol [GO:0005829]; flavin adenine dinucleotide binding [GO:0050660]; oxidoreductase activity, acting on the CH-CH group of donors [GO:0016627]	flavin adenine dinucleotide binding [GO:0050660]; oxidoreductase activity, acting on the CH-CH group of donors [GO:0016627]	GO:0005829; GO:0016627; GO:0050660	83332.Rv0131c;	NA	23493787;886874;	mtu:Rv0131c;mtv:RVBD_0131c;	NA	NA	NA	PF00441;PF02770;PF02771;	IPR006091;IPR036250;IPR009075;IPR013786;IPR037069;IPR009100;	NA
gene-Rv0132c	gene-Rv0132c	fgd2	NC_000962.3:159699-160782	SET4_Sample1-SET4_Sample3	SET4_Sample2-SET4_Sample4	OK	29.4616	60.9638	1.04912	3.70525	5e-05	0.000296752	yes	gene-Rv0132c	Rv0132c	NC_000962.3	159700	160782	fgd2	protein_coding	-	NP_214646.1	NA	protein motif:PROSITE:PS00013	F420-dependent glucose-6-phosphate dehydrogenase	NP_214646.1	P96809	FHMAD_MYCTU	fgd2 Rv0132c LH57_00740	Mycobacterium tuberculosis (strain ATCC 25618 / H37Rv)	83332	lipid metabolic process [GO:0006629]	envelope [GO:0031975]; plasma membrane [GO:0005886]	envelope [GO:0031975]; plasma membrane [GO:0005886]; oxidoreductase activity, acting on paired donors, with incorporation or reduction of molecular oxygen [GO:0016705]; lipid metabolic process [GO:0006629]	oxidoreductase activity, acting on paired donors, with incorporation or reduction of molecular oxygen [GO:0016705]	GO:0005886; GO:0006629; GO:0016705; GO:0031975	83332.Rv0132c;	NA	23493786;886877;	mtu:Rv0132c;mtv:RVBD_0132c;	NA	UPA00915	NA	PF00296;	IPR031017;IPR019945;IPR011251;IPR036661;	TIGR04465;TIGR03557;
gene-Rv0133	gene-Rv0133	Rv0133	NC_000962.3:160868-161474	SET4_Sample1-SET4_Sample3	SET4_Sample2-SET4_Sample4	OK	71.8239	123.287	0.779491	2.75838	0.0001	0.000551826	yes	gene-Rv0133	Rv0133	NC_000962.3	160869	161474	Rv0133	protein_coding	+	NP_214647.1	NA	NA	GCN5-like N-acetyltransferase	NP_214647.1	P96810	P96810_MYCTU	Rv0133	Mycobacterium tuberculosis (strain ATCC 25618 / H37Rv)	83332	NA	plasma membrane [GO:0005886]	plasma membrane [GO:0005886]; N-acetyltransferase activity [GO:0008080]	N-acetyltransferase activity [GO:0008080]	GO:0005886; GO:0008080	83332.Rv0133;	NA	23493785;886873;	mtu:Rv0133;mtv:RVBD_0133;	NA	NA	NA	PF00583;	IPR016181;IPR000182;	NA
gene-Rv0134	gene-Rv0134	ephF	NC_000962.3:161770-163249	SET4_Sample1-SET4_Sample3	SET4_Sample2-SET4_Sample4	OK	129.834	113.038	-0.19986	-0.64513	0.34825	0.499735	no	gene-Rv0134	Rv0134	NC_000962.3	161771	162673	ephF	protein_coding	+	NP_214648.1	NA	NA	epoxide hydrolase EphF	NP_214648.1	P96811	P96811_MYCTU	ephF Rv0134	Mycobacterium tuberculosis (strain ATCC 25618 / H37Rv)	83332	NA	plasma membrane [GO:0005886]	plasma membrane [GO:0005886]; hydrolase activity [GO:0016787]	hydrolase activity [GO:0016787]	GO:0005886; GO:0016787	83332.Rv0134;	NA	23493784;886871;	mtu:Rv0134;mtv:RVBD_0134;	NA	NA	NA	PF00561;	IPR029058;IPR000073;IPR000639;	NA
gene-Rv0135c	gene-Rv0135c	Rv0135c	NC_000962.3:161770-163249	SET4_Sample1-SET4_Sample3	SET4_Sample2-SET4_Sample4	OK	135.407	86.8184	-0.641226	-1.46301	0.03815	0.0915647	no	gene-Rv0135c	Rv0135c	NC_000962.3	162644	163249	Rv0135c	protein_coding	-	NP_214649.1	NA	NA	transcriptional regulator	NP_214649.1	P96812	P96812_MYCTU	Rv0135c	Mycobacterium tuberculosis (strain ATCC 25618 / H37Rv)	83332	NA	plasma membrane [GO:0005886]	plasma membrane [GO:0005886]; DNA binding [GO:0003677]	DNA binding [GO:0003677]	GO:0003677; GO:0005886	83332.Rv0135c;	NA	23493783;886869;	mtu:Rv0135c;mtv:RVBD_0135c;	NA	NA	NA	PF00440;	IPR009057;IPR001647;	NA
gene-Rv0136	gene-Rv0136	cyp138	NC_000962.3:163365-164691	SET4_Sample1-SET4_Sample3	SET4_Sample2-SET4_Sample4	OK	31.9432	39.5929	0.309732	1.12287	0.10915	0.212166	no	gene-Rv0136	Rv0136	NC_000962.3	163366	164691	cyp138	protein_coding	+	NP_214650.1	NA	protein motif:PROSITE:PS00086	cytochrome P450 Cyp138	NP_214650.1	P9WPM3	CP138_MYCTU	cyp138 Rv0136 MTCI5.10	Mycobacterium tuberculosis (strain ATCC 25618 / H37Rv)	83332	NA	NA	heme binding [GO:0020037]; iron ion binding [GO:0005506]; monooxygenase activity [GO:0004497]; oxidoreductase activity, acting on paired donors, with incorporation or reduction of molecular oxygen [GO:0016705]	heme binding [GO:0020037]; iron ion binding [GO:0005506]; monooxygenase activity [GO:0004497]; oxidoreductase activity, acting on paired donors, with incorporation or reduction of molecular oxygen [GO:0016705]	GO:0004497; GO:0005506; GO:0016705; GO:0020037	83332.Rv0136;	NA	23493782;886868;	mtu:Rv0136;mtv:RVBD_0136;	NA	NA	NA	PF00067;	IPR001128;IPR017972;IPR002401;IPR036396;	NA
gene-Rv0137c	gene-Rv0137c	msrA	NC_000962.3:164711-165260	SET4_Sample1-SET4_Sample3	SET4_Sample2-SET4_Sample4	OK	103.79	144.631	0.478705	1.73651	0.01455	0.0415156	yes	gene-Rv0137c	Rv0137c	NC_000962.3	164712	165260	msrA	protein_coding	-	NP_214651.1	NA	NA	peptide methionine sulfoxide reductase MsrA	NP_214651.1	P9WJM5	MSRA_MYCTU	msrA Rv0137c MTCI5.11c	Mycobacterium tuberculosis (strain ATCC 25618 / H37Rv)	83332	cellular protein modification process [GO:0006464]; cellular response to oxidative stress [GO:0034599]; response to nitrosative stress [GO:0051409]; response to oxidative stress [GO:0006979]	cytoplasm [GO:0005737]; cytosol [GO:0005829]	cytoplasm [GO:0005737]; cytosol [GO:0005829]; L-methionine-(S)-S-oxide reductase activity [GO:0036456]; L-methionine:thioredoxin-disulfide S-oxidoreductase activity [GO:0033744]; peptide-methionine (S)-S-oxide reductase activity [GO:0008113]; cellular protein modification process [GO:0006464]; cellular response to oxidative stress [GO:0034599]; response to nitrosative stress [GO:0051409]; respons…	L-methionine:thioredoxin-disulfide S-oxidoreductase activity [GO:0033744]; L-methionine-(S)-S-oxide reductase activity [GO:0036456]; peptide-methionine (S)-S-oxide reductase activity [GO:0008113]	GO:0005737; GO:0005829; GO:0006464; GO:0006979; GO:0008113; GO:0033744; GO:0034599; GO:0036456; GO:0051409	83332.Rv0137c;	NA	23493781;886865;	mtu:Rv0137c;mtv:RVBD_0137c;	R-HSA-1222538;	NA	NA	PF01625;	IPR002569;IPR036509;	TIGR00401;
gene-Rv0138	gene-Rv0138	Rv0138	NC_000962.3:165322-165826	SET4_Sample1-SET4_Sample3	SET4_Sample2-SET4_Sample4	OK	91.5446	35.0153	-1.38649	-3.95385	5e-05	0.000296752	yes	gene-Rv0138	Rv0138	NC_000962.3	165323	165826	Rv0138	protein_coding	+	NP_214652.1	NA	NA	hypothetical protein	NP_214652.1	P96815	P96815_MYCTU	Rv0138	Mycobacterium tuberculosis (strain ATCC 25618 / H37Rv)	83332	NA	NA	NA	NA	NA	83332.Rv0138;	NA	23493780;886863;	mtu:Rv0138;mtv:RVBD_0138;	NA	NA	NA	PF12680;	IPR032710;IPR037401;	NA
gene-Rv0139	gene-Rv0139	Rv0139	NC_000962.3:165826-166849	SET4_Sample1-SET4_Sample3	SET4_Sample2-SET4_Sample4	OK	39.1263	25.0079	-0.645753	-2.12562	0.003	0.0111619	yes	gene-Rv0139	Rv0139	NC_000962.3	165827	166849	Rv0139	protein_coding	+	NP_214653.1	NA	NA	oxidoreductase	NP_214653.1	P96816	P96816_MYCTU	Rv0139	Mycobacterium tuberculosis (strain ATCC 25618 / H37Rv)	83332	NA	cell wall [GO:0005618]; cytoplasm [GO:0005737]; plasma membrane [GO:0005886]	cell wall [GO:0005618]; cytoplasm [GO:0005737]; plasma membrane [GO:0005886]; NAD+ binding [GO:0070403]; UDP-glucuronate decarboxylase activity [GO:0048040]	NAD+ binding [GO:0070403]; UDP-glucuronate decarboxylase activity [GO:0048040]	GO:0005618; GO:0005737; GO:0005886; GO:0048040; GO:0070403	83332.Rv0139;	NA	23493779;886860;	mtu:Rv0139;mtv:RVBD_0139;	NA	NA	NA	PF01370;	IPR001509;IPR036291;	NA
gene-Rv0140	gene-Rv0140	Rv0140	NC_000962.3:166909-167681	SET4_Sample1-SET4_Sample3	SET4_Sample2-SET4_Sample4	OK	184.978	859.577	2.21627	3.8597	5e-05	0.000296752	yes	gene-Rv0140	Rv0140	NC_000962.3	166910	167290	Rv0140	protein_coding	+	NP_214654.1	NA	NA	hypothetical protein	NP_214654.1	P96817	P96817_MYCTU	Rv0140	Mycobacterium tuberculosis (strain ATCC 25618 / H37Rv)	83332	NA	extracellular region [GO:0005576]	extracellular region [GO:0005576]	NA	GO:0005576	83332.Rv0140;	NA	23493778;886859;	mtu:Rv0140;mtv:RVBD_0140;	NA	NA	NA	PF04248;	IPR007361;IPR038694;	NA
gene-Rv0141c	gene-Rv0141c	Rv0141c	NC_000962.3:166909-167681	SET4_Sample1-SET4_Sample3	SET4_Sample2-SET4_Sample4	OK	1062.98	897.651	-0.24389	-0.788132	0.25355	0.398479	no	gene-Rv0141c	Rv0141c	NC_000962.3	167271	167681	Rv0141c	protein_coding	-	NP_214655.1	NA	NA	hypothetical protein	NP_214655.1	P96818	P96818_MYCTU	Rv0141c	Mycobacterium tuberculosis (strain ATCC 25618 / H37Rv)	83332	NA	NA	NA	NA	NA	NA	NA	23493777;886872;	mtu:Rv0141c;mtv:RVBD_0141c;	NA	NA	NA	PF12680;	IPR032710;IPR037401;	NA
gene-Rv0142	gene-Rv0142	Rv0142	NC_000962.3:167710-168637	SET4_Sample1-SET4_Sample3	SET4_Sample2-SET4_Sample4	OK	4.12088	5.39683	0.389161	0.68168	0.32695	0.477009	no	gene-Rv0142	Rv0142	NC_000962.3	167711	168637	Rv0142	protein_coding	+	NP_214656.1	NA	NA	hypothetical protein	NP_214656.1	P96819	P96819_MYCTU	Rv0142	Mycobacterium tuberculosis (strain ATCC 25618 / H37Rv)	83332	base-excision repair, AP site formation [GO:0006285]; DNA dealkylation involved in DNA repair [GO:0006307]	cell wall [GO:0005618]; cytoplasm [GO:0005737]; protein-DNA complex [GO:0032993]	cell wall [GO:0005618]; cytoplasm [GO:0005737]; protein-DNA complex [GO:0032993]; alkylated DNA binding [GO:0032131]; DNA-3-methyladenine glycosylase activity [GO:0008725]; DNA-7-methylguanine glycosylase activity [GO:0043916]; base-excision repair, AP site formation [GO:0006285]; DNA dealkylation involved in DNA repair [GO:0006307]	alkylated DNA binding [GO:0032131]; DNA-3-methyladenine glycosylase activity [GO:0008725]; DNA-7-methylguanine glycosylase activity [GO:0043916]	GO:0005618; GO:0005737; GO:0006285; GO:0006307; GO:0008725; GO:0032131; GO:0032993; GO:0043916	83332.Rv0142;	NA	23493776;886858;	mtu:Rv0142;mtv:RVBD_0142;	NA	NA	NA	NA	IPR011257;IPR003265;	NA
gene-Rv0143c	gene-Rv0143c	Rv0143c	NC_000962.3:168703-170182	SET4_Sample1-SET4_Sample3	SET4_Sample2-SET4_Sample4	OK	90.1666	45.8146	-0.976787	-3.80024	5e-05	0.000296752	yes	gene-Rv0143c	Rv0143c	NC_000962.3	168704	170182	Rv0143c	protein_coding	-	NP_214657.1	NA	NA	transmembrane protein	NP_214657.1	P96820	P96820_MYCTU	Rv0143c	Mycobacterium tuberculosis (strain ATCC 25618 / H37Rv)	83332	NA	integral component of membrane [GO:0016021]; plasma membrane [GO:0005886]	integral component of membrane [GO:0016021]; plasma membrane [GO:0005886]; voltage-gated chloride channel activity [GO:0005247]	voltage-gated chloride channel activity [GO:0005247]	GO:0005247; GO:0005886; GO:0016021	83332.Rv0143c;	NA	23493775;886856;	mtu:Rv0143c;mtv:RVBD_0143c;	NA	NA	NA	PF00654;	IPR014743;IPR001807;	NA
gene-Rv0144	gene-Rv0144	Rv0144	NC_000962.3:170283-171126	SET4_Sample1-SET4_Sample3	SET4_Sample2-SET4_Sample4	OK	141.094	119.948	-0.234253	-0.918762	0.1898	0.324172	no	gene-Rv0144	Rv0144	NC_000962.3	170284	171126	Rv0144	protein_coding	+	NP_214658.1	NA	NA	transcriptional regulator	NP_214658.1	P96821	P96821_MYCTU	Rv0144	Mycobacterium tuberculosis (strain ATCC 25618 / H37Rv)	83332	regulation of transcription, DNA-templated [GO:0006355]	cytosol [GO:0005829]; plasma membrane [GO:0005886]	cytosol [GO:0005829]; plasma membrane [GO:0005886]; DNA-binding transcription factor activity [GO:0003700]; transcription regulatory region sequence-specific DNA binding [GO:0000976]; regulation of transcription, DNA-templated [GO:0006355]	DNA-binding transcription factor activity [GO:0003700]; transcription regulatory region sequence-specific DNA binding [GO:0000976]	GO:0000976; GO:0003700; GO:0005829; GO:0005886; GO:0006355	83332.Rv0144;	NA	23493774;886854;	mtu:Rv0144;mtv:RVBD_0144;	NA	NA	NA	PF00440;	IPR009057;IPR001647;IPR036271;	NA
gene-Rv0145	gene-Rv0145	Rv0145	NC_000962.3:171214-172168	SET4_Sample1-SET4_Sample3	SET4_Sample2-SET4_Sample4	OK	638.73	1191.94	0.900029	3.38632	5e-05	0.000296752	yes	gene-Rv0145	Rv0145	NC_000962.3	171215	172168	Rv0145	protein_coding	+	NP_214659.1	NA	NA	S-adenosylmethionine-dependent methyltransferase	NP_214659.1	P9WFJ1	Y153_MYCTU	Rv0145	Mycobacterium tuberculosis (strain ATCC 25618 / H37Rv)	83332	methylation [GO:0032259]	NA	methyltransferase activity [GO:0008168]; methylation [GO:0032259]	methyltransferase activity [GO:0008168]	GO:0008168; GO:0032259	83332.Rv0145;	NA	886851;	mtu:Rv0145;	NA	NA	NA	PF04072;	IPR011610;IPR007213;IPR029063;	TIGR00027;
gene-Rv0146	gene-Rv0146	Rv0146	NC_000962.3:172210-173143	SET4_Sample1-SET4_Sample3	SET4_Sample2-SET4_Sample4	OK	337.152	577.401	0.776175	3.01357	5e-05	0.000296752	yes	gene-Rv0146	Rv0146	NC_000962.3	172211	173143	Rv0146	protein_coding	+	NP_214660.1	NA	NA	S-adenosylmethionine-dependent methyltransferase	NP_214660.1	P9WFJ3	Y146_MYCTU	Rv0146	Mycobacterium tuberculosis (strain ATCC 25618 / H37Rv)	83332	induction by symbiont of host immune response [GO:0052559]; methylation [GO:0032259]	cytosol [GO:0005829]; plasma membrane [GO:0005886]	cytosol [GO:0005829]; plasma membrane [GO:0005886]; methyltransferase activity [GO:0008168]; induction by symbiont of host immune response [GO:0052559]; methylation [GO:0032259]	methyltransferase activity [GO:0008168]	GO:0005829; GO:0005886; GO:0008168; GO:0032259; GO:0052559	83332.Rv0146;	NA	23493772;886849;	mtu:Rv0146;mtv:RVBD_0146;	NA	NA	NA	PF04072;	IPR011610;IPR007213;IPR029063;	TIGR00027;
gene-Rv0147	gene-Rv0147	Rv0147	NC_000962.3:173237-174758	SET4_Sample1-SET4_Sample3	SET4_Sample2-SET4_Sample4	OK	226.521	327.359	0.531231	2.06009	0.0051	0.0175771	yes	gene-Rv0147	Rv0147	NC_000962.3	173238	174758	Rv0147	protein_coding	+	NP_214661.1	Belongs to the aldehyde dehydrogenases family.	protein motif:PROSITE:PS00687	aldehyde dehydrogenase	NP_214661.1	P96824	P96824_MYCTU	Rv0147	Mycobacterium tuberculosis (strain ATCC 25618 / H37Rv)	83332	cellular aldehyde metabolic process [GO:0006081]	cell wall [GO:0005618]; plasma membrane [GO:0005886]	cell wall [GO:0005618]; plasma membrane [GO:0005886]; 3-chloroallyl aldehyde dehydrogenase activity [GO:0004028]; cellular aldehyde metabolic process [GO:0006081]	3-chloroallyl aldehyde dehydrogenase activity [GO:0004028]	GO:0004028; GO:0005618; GO:0005886; GO:0006081	83332.Rv0147;	NA	23493771;886847;	mtu:Rv0147;mtv:RVBD_0147;	NA	NA	NA	PF00171;	IPR016161;IPR016163;IPR016160;IPR029510;IPR016162;IPR015590;IPR012394;	NA
gene-Rv0148	gene-Rv0148	Rv0148	NC_000962.3:174832-175693	SET4_Sample1-SET4_Sample3	SET4_Sample2-SET4_Sample4	OK	275.85	255.434	-0.110931	-0.440461	0.52675	0.666538	no	gene-Rv0148	Rv0148	NC_000962.3	174833	175693	Rv0148	protein_coding	+	NP_214662.1	belongs to the short-chain dehydrogenases/reductases (SDR) family	protein motif:PROSITE:PS00061	short-chain type dehydrogenase/reductase	NP_214662.1	P96825	Y0148_MYCTU	Rv0148	Mycobacterium tuberculosis (strain ATCC 25618 / H37Rv)	83332	protein pupylation [GO:0070490]	cell wall [GO:0005618]; plasma membrane [GO:0005886]	cell wall [GO:0005618]; plasma membrane [GO:0005886]; oxidoreductase activity [GO:0016491]; protein pupylation [GO:0070490]	oxidoreductase activity [GO:0016491]	GO:0005618; GO:0005886; GO:0016491; GO:0070490	83332.Rv0148;	NA	23493770;886845;	mtu:Rv0148;mtv:RVBD_0148;	NA	NA	NA	PF00106;	IPR036291;IPR020904;IPR002347;	NA
gene-Rv0149	gene-Rv0149	Rv0149	NC_000962.3:175699-176952	SET4_Sample1-SET4_Sample3	SET4_Sample2-SET4_Sample4	OK	130.298	101.744	-0.356875	-1.34857	0.0544	0.122626	no	gene-Rv0149	Rv0149	NC_000962.3	175700	176668	Rv0149	protein_coding	+	NP_214663.1	belongs to the zinc-containing alcohol dehydrogenase family%2C quinone oxidoreductase subfamily	protein motif:PROSITE:PS01162	quinone oxidoreductase	NP_214663.1	P96826	P96826_MYCTU	Rv0149	Mycobacterium tuberculosis (strain ATCC 25618 / H37Rv)	83332	NA	plasma membrane [GO:0005886]	plasma membrane [GO:0005886]; oxidoreductase activity [GO:0016491]; zinc ion binding [GO:0008270]	oxidoreductase activity [GO:0016491]; zinc ion binding [GO:0008270]	GO:0005886; GO:0008270; GO:0016491	83332.Rv0149;	NA	23493769;886843;	mtu:Rv0149;mtv:RVBD_0149;	NA	NA	NA	PF08240;PF00107;	IPR013149;IPR013154;IPR011032;IPR036291;IPR020843;IPR002364;	NA
gene-Rv0150c	gene-Rv0150c	Rv0150c	NC_000962.3:175699-176952	SET4_Sample1-SET4_Sample3	SET4_Sample2-SET4_Sample4	OK	130.088	96.4339	-0.431875	-0.466524	0.5085	0.649934	no	gene-Rv0150c	Rv0150c	NC_000962.3	176665	176952	Rv0150c	protein_coding	-	NP_214664.1	NA	NA	hypothetical protein	NP_214664.1	P96827	P96827_MYCTU	Rv0150c	Mycobacterium tuberculosis (strain ATCC 25618 / H37Rv)	83332	NA	NA	NA	NA	NA	NA	NA	23493768;886840;	mtu:Rv0150c;mtv:RVBD_0150c;	NA	NA	NA	NA	NA	NA
gene-Rv0151c	gene-Rv0151c	PE1	NC_000962.3:177542-179309	SET4_Sample1-SET4_Sample3	SET4_Sample2-SET4_Sample4	OK	47.3484	39.8153	-0.249993	-0.966856	0.16865	0.297008	no	gene-Rv0151c	Rv0151c	NC_000962.3	177543	179309	PE1	protein_coding	-	YP_177695.1	Member of the Mycobacterium tuberculosis PE family	NA	PE family protein PE1	YP_177695.1	Q79G06	Q79G06_MYCTU	PE1 Rv0151c	Mycobacterium tuberculosis (strain ATCC 25618 / H37Rv)	83332	NA	integral component of membrane [GO:0016021]	integral component of membrane [GO:0016021]	NA	GO:0016021	83332.Rv0151c;	NA	23493767;886857;	mtu:Rv0151c;mtv:RVBD_0151c;	NA	NA	NA	PF00934;PF08237;	IPR029058;IPR000084;IPR013228;	NA
gene-Rv0152c	gene-Rv0152c	PE2	NC_000962.3:179318-180896	SET4_Sample1-SET4_Sample3	SET4_Sample2-SET4_Sample4	OK	63.4077	34.169	-0.89197	-3.39037	5e-05	0.000296752	yes	gene-Rv0152c	Rv0152c	NC_000962.3	179319	180896	PE2	protein_coding	-	YP_177696.1	Member of the Mycobacterium tuberculosis PE family	NA	PE family protein PE2	YP_177696.1	Q79G05	Q79G05_MYCTU	PE2 Rv0152c	Mycobacterium tuberculosis (strain ATCC 25618 / H37Rv)	83332	NA	plasma membrane [GO:0005886]	plasma membrane [GO:0005886]	NA	GO:0005886	83332.Rv0152c;	NA	23493766;886838;	mtu:Rv0152c;mtv:RVBD_0152c;	NA	NA	NA	PF08237;	IPR013228;	NA
gene-Rv0153c	gene-Rv0153c	ptbB	NC_000962.3:181154-181985	SET4_Sample1-SET4_Sample3	SET4_Sample2-SET4_Sample4	OK	62.04	61.6269	-0.00963756	-0.0348878	0.95845	0.969855	no	gene-Rv0153c	Rv0153c	NC_000962.3	181155	181985	ptbB	protein_coding	-	NP_214667.1	MPtpB%2C potent and selective inhibitor is an isoxazole compound	NA	phosphotyrosine protein phosphatase	NP_214667.1	I6WXK4	I6WXK4_MYCTU	ptbB Rv0153c	Mycobacterium tuberculosis (strain ATCC 25618 / H37Rv)	83332	NA	cytoplasm [GO:0005737]	cytoplasm [GO:0005737]; protein tyrosine phosphatase activity [GO:0004725]	protein tyrosine phosphatase activity [GO:0004725]	GO:0004725; GO:0005737	83332.Rv0153c;	NA	23493764;886842;	mtu:Rv0153c;mtv:RVBD_0153c;	NA	NA	NA	PF13350;	IPR029021;IPR026893;IPR000387;	NA
gene-Rv0154c	gene-Rv0154c	fadE2	NC_000962.3:181986-183198	SET4_Sample1-SET4_Sample3	SET4_Sample2-SET4_Sample4	OK	88.8276	91.7014	0.0459367	0.181702	0.79785	0.869316	no	gene-Rv0154c	Rv0154c	NC_000962.3	181987	183198	fadE2	protein_coding	-	NP_214668.1	NA	NA	acyl-CoA dehydrogenase FadE2	NP_214668.1	P96831	P96831_MYCTU	fadE2 Rv0154c	Mycobacterium tuberculosis (strain ATCC 25618 / H37Rv)	83332	NA	plasma membrane [GO:0005886]	plasma membrane [GO:0005886]; flavin adenine dinucleotide binding [GO:0050660]; oxidoreductase activity, acting on the CH-CH group of donors [GO:0016627]	flavin adenine dinucleotide binding [GO:0050660]; oxidoreductase activity, acting on the CH-CH group of donors [GO:0016627]	GO:0005886; GO:0016627; GO:0050660	83332.Rv0154c;	NA	23493763;886836;	mtu:Rv0154c;mtv:RVBD_0154c;	NA	NA	NA	PF00441;PF02770;PF02771;	IPR006091;IPR036250;IPR009075;IPR013786;IPR037069;IPR009100;	NA
gene-Rv0155	gene-Rv0155	pntAa	NC_000962.3:183621-184722	SET4_Sample1-SET4_Sample3	SET4_Sample2-SET4_Sample4	OK	79.0195	33.0133	-1.25916	-4.55966	5e-05	0.000296752	yes	gene-Rv0155	Rv0155	NC_000962.3	183622	184722	pntAa	protein_coding	+	NP_214669.1	Probable pntAa%2Cfirst part of NAD(P) transhydrogenase subunit alpha	NA	NAD(P) transhydrogenase subunit alpha PntAa	NP_214669.1	P96832	P96832_MYCTU	pntAa Rv0155	Mycobacterium tuberculosis (strain ATCC 25618 / H37Rv)	83332	NADPH regeneration [GO:0006740]	plasma membrane [GO:0005886]	plasma membrane [GO:0005886]; NAD binding [GO:0051287]; NAD(P)+ transhydrogenase activity [GO:0008746]; NADP binding [GO:0050661]; NADPH regeneration [GO:0006740]	NAD(P)+ transhydrogenase activity [GO:0008746]; NAD binding [GO:0051287]; NADP binding [GO:0050661]	GO:0005886; GO:0006740; GO:0008746; GO:0050661; GO:0051287	83332.Rv0155;	NA	23493761;886832;	mtu:Rv0155;mtv:RVBD_0155;	NA	NA	NA	PF01262;PF05222;	IPR007886;IPR007698;IPR036291;	NA
gene-Rv0156	gene-Rv0156	pntAb	NC_000962.3:184722-186479	SET4_Sample1-SET4_Sample3	SET4_Sample2-SET4_Sample4	OK	310.935	97.7028	-1.67014	-1.60143	0.0289	0.0733041	no	gene-Rv0156	Rv0156	NC_000962.3	184723	185055	pntAb	protein_coding	+	NP_214670.1	NA	NA	NAD(P) transhydrogenase subunit alpha PntAb	NP_214670.1	P96833	P96833_MYCTU	pntAb Rv0156	Mycobacterium tuberculosis (strain ATCC 25618 / H37Rv)	83332	NADPH regeneration [GO:0006740]	integral component of membrane [GO:0016021]; plasma membrane [GO:0005886]	integral component of membrane [GO:0016021]; plasma membrane [GO:0005886]; NAD binding [GO:0051287]; NAD(P)+ transhydrogenase activity [GO:0008746]; NADP binding [GO:0050661]; NADPH regeneration [GO:0006740]	NAD(P)+ transhydrogenase activity [GO:0008746]; NAD binding [GO:0051287]; NADP binding [GO:0050661]	GO:0005886; GO:0006740; GO:0008746; GO:0016021; GO:0050661; GO:0051287	83332.Rv0156;	NA	23493760;886890;	mtu:Rv0156;mtv:RVBD_0156;	NA	NA	NA	PF12769;	IPR024605;	NA
gene-Rv0157	gene-Rv0157	pntB	NC_000962.3:184722-186479	SET4_Sample1-SET4_Sample3	SET4_Sample2-SET4_Sample4	OK	346.737	118.253	-1.55197	-5.8287	5e-05	0.000296752	yes	gene-Rv0157	Rv0157	NC_000962.3	185052	186479	pntB	protein_coding	+	NP_214671.1	NA	NA	NAD(P) transhydrogenase subunit beta PntB	NP_214671.1	P96834	P96834_MYCTU	pntB Rv0157	Mycobacterium tuberculosis (strain ATCC 25618 / H37Rv)	83332	NA	integral component of plasma membrane [GO:0005887]; plasma membrane [GO:0005886]	integral component of plasma membrane [GO:0005887]; plasma membrane [GO:0005886]; NAD(P)+ transhydrogenase (AB-specific) activity [GO:0008750]; NADP binding [GO:0050661]	NAD(P)+ transhydrogenase (AB-specific) activity [GO:0008750]; NADP binding [GO:0050661]	GO:0005886; GO:0005887; GO:0008750; GO:0050661	83332.Rv0157;	NA	23493759;886830;	mtu:Rv0157;mtv:RVBD_0157;	NA	NA	NA	PF02233;	IPR029035;IPR012136;IPR034300;	NA
gene-Rv0157A	gene-Rv0157A	Rv0157A	NC_000962.3:186494-186623	SET4_Sample1-SET4_Sample3	SET4_Sample2-SET4_Sample4	OK	118.345	317.71	1.42471	1.20195	0.36595	0.517041	no	gene-Rv0157A	Rv0157A	NC_000962.3	186495	186623	Rv0157A	protein_coding	-	YP_007408797.1	NA	NA	hypothetical protein	YP_007408797.1	I6WXK8	I6WXK8_MYCTU	Rv0157A	Mycobacterium tuberculosis (strain ATCC 25618 / H37Rv)	83332	NA	NA	NA	NA	NA	83332.Rv0157A;	NA	3205086;	mtu:Rv0157A;mtv:RVBD_0157A;	NA	NA	NA	NA	NA	NA
gene-Rv0158	gene-Rv0158	Rv0158	NC_000962.3:186784-187429	SET4_Sample1-SET4_Sample3	SET4_Sample2-SET4_Sample4	OK	125.106	77.7513	-0.686208	-2.4961	0.0004	0.00193785	yes	gene-Rv0158	Rv0158	NC_000962.3	186785	187429	Rv0158	protein_coding	+	NP_214672.1	NA	NA	transcriptional regulator	NP_214672.1	O53641	O53641_MYCTU	Rv0158	Mycobacterium tuberculosis (strain ATCC 25618 / H37Rv)	83332	regulation of transcription, DNA-templated [GO:0006355]	NA	DNA-binding transcription factor activity [GO:0003700]; transcription regulatory region sequence-specific DNA binding [GO:0000976]; regulation of transcription, DNA-templated [GO:0006355]	DNA-binding transcription factor activity [GO:0003700]; transcription regulatory region sequence-specific DNA binding [GO:0000976]	GO:0000976; GO:0003700; GO:0006355	83332.Rv0158;	NA	23493757;886828;	mtu:Rv0158;mtv:RVBD_0158;	NA	NA	NA	PF17932;PF00440;	IPR009057;IPR001647;IPR041490;IPR036271;	NA
gene-Rv0159c	gene-Rv0159c	PE3	NC_000962.3:187432-188839	SET4_Sample1-SET4_Sample3	SET4_Sample2-SET4_Sample4	OK	41.2261	42.1551	0.0321495	0.120725	0.8652	0.909724	no	gene-Rv0159c	Rv0159c	NC_000962.3	187433	188839	PE3	protein_coding	-	YP_177697.1	NA	NA	PE family protein PE3	YP_177697.1	Q79G04	PE03_MYCTU	PE3 Rv0159c LH57_00895	Mycobacterium tuberculosis (strain ATCC 25618 / H37Rv)	83332	pathogenesis [GO:0009405]	cell wall [GO:0005618]; extracellular region [GO:0005576]	cell wall [GO:0005618]; extracellular region [GO:0005576]; pathogenesis [GO:0009405]	NA	GO:0005576; GO:0005618; GO:0009405	83332.Rv0159c;	NA	23493756;886826;	mtu:Rv0159c;mtv:RVBD_0159c;	NA	NA	NA	PF00934;PF08237;	IPR029058;IPR000084;IPR013228;	NA
gene-Rv0160c	gene-Rv0160c	PE4	NC_000962.3:188930-190439	SET4_Sample1-SET4_Sample3	SET4_Sample2-SET4_Sample4	OK	21.4852	23.3207	0.118267	0.404874	0.5632	0.697828	no	gene-Rv0160c	Rv0160c	NC_000962.3	188931	190439	PE4	protein_coding	-	YP_177698.1	NA	NA	PE family protein PE4	YP_177698.1	L7N661	L7N661_MYCTU	PE4 Rv0160c	Mycobacterium tuberculosis (strain ATCC 25618 / H37Rv)	83332	NA	NA	NA	NA	NA	83332.Rv0160c;	NA	23493755;886825;	mtu:Rv0160c;mtv:RVBD_0160c;	NA	NA	NA	PF00934;PF08237;	IPR029058;IPR000084;IPR013228;	NA
gene-Rv0161	gene-Rv0161	Rv0161	NC_000962.3:190606-191956	SET4_Sample1-SET4_Sample3	SET4_Sample2-SET4_Sample4	OK	31.6176	18.6774	-0.759432	-2.55104	0.00035	0.00172325	yes	gene-Rv0161	Rv0161	NC_000962.3	190607	191956	Rv0161	protein_coding	+	NP_214675.1	NA	NA	oxidoreductase	NP_214675.1	O07406	O07406_MYCTU	Rv0161	Mycobacterium tuberculosis (strain ATCC 25618 / H37Rv)	83332	lactate oxidation [GO:0019516]; respiratory electron transport chain [GO:0022904]	extrinsic component of cytoplasmic side of plasma membrane [GO:0031234]	extrinsic component of cytoplasmic side of plasma membrane [GO:0031234]; FAD binding [GO:0071949]; oxidoreductase activity [GO:0016491]; lactate oxidation [GO:0019516]; respiratory electron transport chain [GO:0022904]	FAD binding [GO:0071949]; oxidoreductase activity [GO:0016491]	GO:0016491; GO:0019516; GO:0022904; GO:0031234; GO:0071949	83332.Rv0161;	NA	23493754;886835;	mtu:Rv0161;mtv:RVBD_0161;	NA	NA	NA	PF02913;PF01565;	IPR016166;IPR036318;IPR016167;IPR016169;IPR016164;IPR004113;IPR006094;IPR016171;	NA
gene-Rv0162c	gene-Rv0162c	adhE1	NC_000962.3:191983-193572	SET4_Sample1-SET4_Sample3	SET4_Sample2-SET4_Sample4	OK	11.377	11.7271	0.0437321	0.0681063	0.91865	0.942642	no	gene-Rv0162c	Rv0162c	NC_000962.3	191984	193135	adhE1	protein_coding	-	YP_177699.1	Belongs to the zinc-containing alcohol dehydrogenase family%2Cclass-I subfamily. Cofactor: zinc.	protein motif:PROSITE:PS00059	zinc-type alcohol dehydrogenase subunit E	YP_177699.1	L7N6B3	L7N6B3_MYCTU	adhE1 Rv0162c	Mycobacterium tuberculosis (strain ATCC 25618 / H37Rv)	83332	NA	NA	oxidoreductase activity [GO:0016491]; zinc ion binding [GO:0008270]	oxidoreductase activity [GO:0016491]; zinc ion binding [GO:0008270]	GO:0008270; GO:0016491	83332.Rv0162c;	NA	23493753;886824;	mtu:Rv0162c;mtv:RVBD_0162c;	NA	NA	NA	PF08240;PF00107;	IPR013149;IPR013154;IPR002328;IPR011032;IPR036291;IPR020843;	NA
gene-Rv0163	gene-Rv0163	Rv0163	NC_000962.3:191983-193572	SET4_Sample1-SET4_Sample3	SET4_Sample2-SET4_Sample4	OK	154.67	76.2798	-1.01982	-2.76608	0.0005	0.00234427	yes	gene-Rv0163	Rv0163	NC_000962.3	193117	193572	Rv0163	protein_coding	+	NP_214677.1	NA	NA	hypothetical protein	NP_214677.1	O07408	O07408_MYCTU	Rv0163	Mycobacterium tuberculosis (strain ATCC 25618 / H37Rv)	83332	NA	NA	acyl-CoA hydrolase activity [GO:0047617]	acyl-CoA hydrolase activity [GO:0047617]	GO:0047617	83332.Rv0163;	NA	23493752;886821;	mtu:Rv0163;mtv:RVBD_0163;	NA	NA	NA	PF03061;	IPR029069;IPR006683;	NA
gene-Rv0164	gene-Rv0164	TB18.5	NC_000962.3:193625-194111	SET4_Sample1-SET4_Sample3	SET4_Sample2-SET4_Sample4	OK	1672.84	715.976	-1.22432	-4.7672	5e-05	0.000296752	yes	gene-Rv0164	Rv0164	NC_000962.3	193626	194111	TB18.5	protein_coding	+	YP_177617.1	A core mycobacterial gene%3B conserved in mycobacterial strains (See Marmiesse et al.%2C 2004 PMID:14766927).	NA	hypothetical protein	YP_177617.1	L7N657	L7N657_MYCTU	TB18.5 Rv0164	Mycobacterium tuberculosis (strain ATCC 25618 / H37Rv)	83332	NA	NA	NA	NA	NA	83332.Rv0164;	NA	23493751;886267;	mtu:Rv0164;mtv:RVBD_0164;	NA	NA	NA	PF03364;	IPR005031;IPR023393;	NA
gene-Rv0165c	gene-Rv0165c	mce1R	NC_000962.3:194143-194815	SET4_Sample1-SET4_Sample3	SET4_Sample2-SET4_Sample4	OK	79.4101	36.3484	-1.12743	-3.63556	5e-05	0.000296752	yes	gene-Rv0165c	Rv0165c	NC_000962.3	194144	194815	mce1R	protein_coding	-	YP_177700.2	belongs to the GntR family of transcriptional regulators.	NA	transcriptional regulator Mce1R	YP_177700.2	Q79G00	Q79G00_MYCTU	mce1R Rv0165c	Mycobacterium tuberculosis (strain ATCC 25618 / H37Rv)	83332	negative regulation of symbiont transcription in response to host [GO:0075182]; suppression by symbiont of host immune response [GO:0052562]	NA	DNA binding [GO:0003677]; DNA-binding transcription factor activity [GO:0003700]; negative regulation of symbiont transcription in response to host [GO:0075182]; suppression by symbiont of host immune response [GO:0052562]	DNA binding [GO:0003677]; DNA-binding transcription factor activity [GO:0003700]	GO:0003677; GO:0003700; GO:0052562; GO:0075182	83332.Rv0165c;	NA	23493750;886818;	mtu:Rv0165c;mtv:RVBD_0165c;	NA	NA	NA	PF07729;PF00392;	IPR011711;IPR008920;IPR000524;IPR036388;IPR036390;	NA
gene-Rv0166	gene-Rv0166	fadD5	NC_000962.3:194992-196657	SET4_Sample1-SET4_Sample3	SET4_Sample2-SET4_Sample4	OK	56.9262	31.0601	-0.874032	-3.33638	5e-05	0.000296752	yes	gene-Rv0166	Rv0166	NC_000962.3	194993	196657	fadD5	protein_coding	+	NP_214680.1	NA	protein motif:PROSITE:PS00455	fatty-acid--CoA ligase FadD5	NP_214680.1	O07411	O07411_MYCTU	fadD5 Rv0166	Mycobacterium tuberculosis (strain ATCC 25618 / H37Rv)	83332	NA	NA	CoA-ligase activity [GO:0016405]	CoA-ligase activity [GO:0016405]	GO:0016405	83332.Rv0166;	NA	23493749;886822;	mtu:Rv0166;mtv:RVBD_0166;	NA	NA	NA	PF00501;PF13193;	IPR025110;IPR020845;IPR000873;IPR042099;	NA
gene-Rv0167	gene-Rv0167	yrbE1A	NC_000962.3:196860-197658	SET4_Sample1-SET4_Sample3	SET4_Sample2-SET4_Sample4	OK	141.584	58.5925	-1.27287	-4.71302	5e-05	0.000296752	yes	gene-Rv0167	Rv0167	NC_000962.3	196861	197658	yrbE1A	protein_coding	+	NP_214681.1	NA	NA	membrane protein	NP_214681.1	O07412	O07412_MYCTU	yrbE1A Rv0167	Mycobacterium tuberculosis (strain ATCC 25618 / H37Rv)	83332	phospholipid transport [GO:0015914]	ATP-binding cassette (ABC) transporter complex [GO:0043190]; plasma membrane [GO:0005886]	ATP-binding cassette (ABC) transporter complex [GO:0043190]; plasma membrane [GO:0005886]; phospholipid transporter activity [GO:0005548]; phospholipid transport [GO:0015914]	phospholipid transporter activity [GO:0005548]	GO:0005548; GO:0005886; GO:0015914; GO:0043190	83332.Rv0167;	NA	23493748;886816;	mtu:Rv0167;mtv:RVBD_0167;	NA	NA	PTHR30188;	PF02405;	IPR030802;	NA
gene-Rv0168	gene-Rv0168	yrbE1B	NC_000962.3:197659-198529	SET4_Sample1-SET4_Sample3	SET4_Sample2-SET4_Sample4	OK	51.6699	37.4103	-0.465889	-1.57909	0.02545	0.0660893	no	gene-Rv0168	Rv0168	NC_000962.3	197660	198529	yrbE1B	protein_coding	+	NP_214682.1	NA	NA	membrane protein	NP_214682.1	L0T2Q9	L0T2Q9_MYCTU	yrbE1B Rv0168	Mycobacterium tuberculosis (strain ATCC 25618 / H37Rv)	83332	phospholipid transport [GO:0015914]	ATP-binding cassette (ABC) transporter complex [GO:0043190]; plasma membrane [GO:0005886]	ATP-binding cassette (ABC) transporter complex [GO:0043190]; plasma membrane [GO:0005886]; phospholipid transporter activity [GO:0005548]; phospholipid transport [GO:0015914]	phospholipid transporter activity [GO:0005548]	GO:0005548; GO:0005886; GO:0015914; GO:0043190	83332.Rv0168;	NA	23493747;886812;	mtu:Rv0168;mtv:RVBD_0168;	NA	NA	PTHR30188;	PF02405;	IPR030802;	NA
gene-Rv0169	gene-Rv0169	mce1A	NC_000962.3:198533-206778	SET4_Sample1-SET4_Sample3	SET4_Sample2-SET4_Sample4	OK	183.66	91.8469	-0.999736	-1.47468	0.03815	0.0915647	no	gene-Rv0169	Rv0169	NC_000962.3	198534	199898	mce1A	protein_coding	+	YP_177701.1	A core mycobacterial gene%3B conserved in mycobacterial strains (See Marmiesse et al.%2C 2004 PMID:14766927).	NA	Mce family protein Mce1A	YP_177701.1	Q79FZ9	Q79FZ9_MYCTU	mce1A Rv0169	Mycobacterium tuberculosis (strain ATCC 25618 / H37Rv)	83332	adhesion of symbiont to host [GO:0044406]; dormancy entry of symbiont in host [GO:0085014]; entry into host [GO:0044409]; evasion of host immune response via regulation of host cytokine network [GO:0042785]; growth of symbiont in host [GO:0044117]; growth of symbiont in host vacuole [GO:0044121]; heterophilic cell-cell adhesion via plasma membrane cell adhesion molecules [GO:0007157]	cell wall [GO:0005618]; extracellular region [GO:0005576]; integral component of membrane [GO:0016021]; plasma membrane [GO:0005886]	cell wall [GO:0005618]; extracellular region [GO:0005576]; integral component of membrane [GO:0016021]; plasma membrane [GO:0005886]; actin binding [GO:0003779]; microtubule binding [GO:0008017]; adhesion of symbiont to host [GO:0044406]; dormancy entry of symbiont in host [GO:0085014]; entry into host [GO:0044409]; evasion of host immune response via regulation of host cytokine network [GO:00427…	actin binding [GO:0003779]; microtubule binding [GO:0008017]	GO:0003779; GO:0005576; GO:0005618; GO:0005886; GO:0007157; GO:0008017; GO:0016021; GO:0042785; GO:0044117; GO:0044121; GO:0044406; GO:0044409; GO:0085014	83332.Rv0169;	NA	23493746;886823;	mtu:Rv0169;mtv:RVBD_0169;	NA	NA	NA	PF11887;PF02470;	IPR005693;IPR003399;IPR024516;	TIGR00996;
gene-Rv0170	gene-Rv0170	mce1B	NC_000962.3:198533-206778	SET4_Sample1-SET4_Sample3	SET4_Sample2-SET4_Sample4	OK	268.088	127.875	-1.06797	-1.61422	0.02325	0.0615146	no	gene-Rv0170	Rv0170	NC_000962.3	199895	200935	mce1B	protein_coding	+	NP_214684.1	NA	NA	Mce family protein Mce1B	NP_214684.1	O07414	O07414_MYCTU	mce1B Rv0170	Mycobacterium tuberculosis (strain ATCC 25618 / H37Rv)	83332	growth of symbiont in host [GO:0044117]; growth of symbiont in host cell [GO:0044119]; growth of symbiont in host vacuole [GO:0044121]	cell wall [GO:0005618]; extracellular region [GO:0005576]; integral component of membrane [GO:0016021]; plasma membrane [GO:0005886]	cell wall [GO:0005618]; extracellular region [GO:0005576]; integral component of membrane [GO:0016021]; plasma membrane [GO:0005886]; growth of symbiont in host [GO:0044117]; growth of symbiont in host cell [GO:0044119]; growth of symbiont in host vacuole [GO:0044121]	NA	GO:0005576; GO:0005618; GO:0005886; GO:0016021; GO:0044117; GO:0044119; GO:0044121	83332.Rv0170;	NA	23493745;886810;	mtu:Rv0170;mtv:RVBD_0170;	NA	NA	NA	PF02470;	IPR005693;IPR003399;	TIGR00996;
gene-Rv0171	gene-Rv0171	mce1C	NC_000962.3:198533-206778	SET4_Sample1-SET4_Sample3	SET4_Sample2-SET4_Sample4	OK	153.326	69.5661	-1.14015	-1.64182	0.0216	0.0577715	no	gene-Rv0171	Rv0171	NC_000962.3	200932	202479	mce1C	protein_coding	+	NP_214685.1	NA	NA	Mce family protein Mce1C	NP_214685.1	O07415	O07415_MYCTU	mce1C Rv0171	Mycobacterium tuberculosis (strain ATCC 25618 / H37Rv)	83332	growth of symbiont in host [GO:0044117]; growth of symbiont in host vacuole [GO:0044121]	cell wall [GO:0005618]; extracellular region [GO:0005576]	cell wall [GO:0005618]; extracellular region [GO:0005576]; growth of symbiont in host [GO:0044117]; growth of symbiont in host vacuole [GO:0044121]	NA	GO:0005576; GO:0005618; GO:0044117; GO:0044121	83332.Rv0171;	NA	23493744;886808;	mtu:Rv0171;mtv:RVBD_0171;	NA	NA	NA	PF02470;	IPR005693;IPR003399;	TIGR00996;
gene-Rv0172	gene-Rv0172	mce1D	NC_000962.3:198533-206778	SET4_Sample1-SET4_Sample3	SET4_Sample2-SET4_Sample4	OK	168.146	79.4937	-1.0808	-1.6478	0.02085	0.0560326	no	gene-Rv0172	Rv0172	NC_000962.3	202476	204068	mce1D	protein_coding	+	NP_214686.1	NA	NA	Mce family protein Mce1D	NP_214686.1	O07416	O07416_MYCTU	mce1D Rv0172	Mycobacterium tuberculosis (strain ATCC 25618 / H37Rv)	83332	growth of symbiont in host [GO:0044117]; growth of symbiont in host vacuole [GO:0044121]	cell wall [GO:0005618]; extracellular region [GO:0005576]; integral component of membrane [GO:0016021]	cell wall [GO:0005618]; extracellular region [GO:0005576]; integral component of membrane [GO:0016021]; growth of symbiont in host [GO:0044117]; growth of symbiont in host vacuole [GO:0044121]	NA	GO:0005576; GO:0005618; GO:0016021; GO:0044117; GO:0044121	83332.Rv0172;	NA	23493743;886807;	mtu:Rv0172;mtv:RVBD_0172;	NA	NA	NA	PF11887;PF02470;	IPR005693;IPR003399;IPR024516;	TIGR00996;
gene-Rv0173	gene-Rv0173	lprK	NC_000962.3:198533-206778	SET4_Sample1-SET4_Sample3	SET4_Sample2-SET4_Sample4	OK	93.2647	50.179	-0.894248	-0.849915	0.22845	0.367861	no	gene-Rv0173	Rv0173	NC_000962.3	204065	205237	lprK	protein_coding	+	NP_214687.1	NA	protein motif:PROSITE:PS00013	Mce family lipoprotein LprK	NP_214687.1	O07417	O07417_MYCTU	lprK Rv0173	Mycobacterium tuberculosis (strain ATCC 25618 / H37Rv)	83332	growth of symbiont in host [GO:0044117]; growth of symbiont in host vacuole [GO:0044121]	cell wall [GO:0005618]; extracellular region [GO:0005576]	cell wall [GO:0005618]; extracellular region [GO:0005576]; growth of symbiont in host [GO:0044117]; growth of symbiont in host vacuole [GO:0044121]	NA	GO:0005576; GO:0005618; GO:0044117; GO:0044121	83332.Rv0173;	NA	23493742;886804;	mtu:Rv0173;mtv:RVBD_0173;	NA	NA	NA	PF02470;	IPR005693;IPR003399;	TIGR00996;
gene-Rv0174	gene-Rv0174	mce1F	NC_000962.3:198533-206778	SET4_Sample1-SET4_Sample3	SET4_Sample2-SET4_Sample4	OK	232.405	111.594	-1.05837	-1.88913	0.00805	0.0254248	yes	gene-Rv0174	Rv0174	NC_000962.3	205231	206778	mce1F	protein_coding	+	NP_214688.1	NA	NA	Mce family protein Mce1F	NP_214688.1	L0T2W6	L0T2W6_MYCTU	mce1F Rv0174	Mycobacterium tuberculosis (strain ATCC 25618 / H37Rv)	83332	growth of symbiont in host [GO:0044117]; growth of symbiont in host vacuole [GO:0044121]	cell wall [GO:0005618]; extracellular region [GO:0005576]; integral component of membrane [GO:0016021]; plasma membrane [GO:0005886]	cell wall [GO:0005618]; extracellular region [GO:0005576]; integral component of membrane [GO:0016021]; plasma membrane [GO:0005886]; growth of symbiont in host [GO:0044117]; growth of symbiont in host vacuole [GO:0044121]	NA	GO:0005576; GO:0005618; GO:0005886; GO:0016021; GO:0044117; GO:0044121	83332.Rv0174;	NA	23493741;886820;	mtu:Rv0174;mtv:RVBD_0174;	NA	NA	NA	PF02470;	IPR005693;IPR003399;	TIGR00996;
gene-Rv0175	gene-Rv0175	Rv0175	NC_000962.3:206813-209672	SET4_Sample1-SET4_Sample3	SET4_Sample2-SET4_Sample4	OK	253.109	145.717	-0.796585	-1.33856	0.0595	0.132376	no	gene-Rv0175	Rv0175	NC_000962.3	206814	207455	Rv0175	protein_coding	+	NP_214689.3	A core mycobacterial gene%3B conserved in mycobacterial strains (See Marmiesse et al.%2C 2004 PMID:14766927).	NA	Mce associated membrane protein	NP_214689.3	O07419	O07419_MYCTU	Rv0175	Mycobacterium tuberculosis (strain ATCC 25618 / H37Rv)	83332	growth of symbiont in host [GO:0044117]	extracellular region [GO:0005576]; integral component of plasma membrane [GO:0005887]; plasma membrane [GO:0005886]	extracellular region [GO:0005576]; integral component of plasma membrane [GO:0005887]; plasma membrane [GO:0005886]; growth of symbiont in host [GO:0044117]	NA	GO:0005576; GO:0005886; GO:0005887; GO:0044117	83332.Rv0175;	NA	23493740;886801;	mtu:Rv0175;mtv:RVBD_0175;	NA	NA	NA	NA	NA	NA
gene-Rv0176	gene-Rv0176	Rv0176	NC_000962.3:206813-209672	SET4_Sample1-SET4_Sample3	SET4_Sample2-SET4_Sample4	OK	100.701	45.3951	-1.14947	-1.49172	0.03065	0.0765568	no	gene-Rv0176	Rv0176	NC_000962.3	207452	208420	Rv0176	protein_coding	+	NP_214690.1	A core mycobacterial gene%3B conserved in mycobacterial strains (See Marmiesse et al.%2C 2004 PMID:14766927).	NA	Mce associated transmembrane protein	NP_214690.1	O07420	O07420_MYCTU	Rv0176	Mycobacterium tuberculosis (strain ATCC 25618 / H37Rv)	83332	growth of symbiont in host [GO:0044117]; growth of symbiont in host cell [GO:0044119]	integral component of membrane [GO:0016021]; plasma membrane [GO:0005886]	integral component of membrane [GO:0016021]; plasma membrane [GO:0005886]; growth of symbiont in host [GO:0044117]; growth of symbiont in host cell [GO:0044119]	NA	GO:0005886; GO:0016021; GO:0044117; GO:0044119	83332.Rv0176;	NA	23493739;886799;	mtu:Rv0176;mtv:RVBD_0176;	NA	NA	NA	PF06271;	IPR010432;	NA
gene-Rv0177	gene-Rv0177	Rv0177	NC_000962.3:206813-209672	SET4_Sample1-SET4_Sample3	SET4_Sample2-SET4_Sample4	OK	749.273	334.382	-1.16399	-2.77401	5e-05	0.000296752	yes	gene-Rv0177	Rv0177	NC_000962.3	208417	208971	Rv0177	protein_coding	+	NP_214691.1	A core mycobacterial gene%3B conserved in mycobacterial strains (See Marmiesse et al.%2C 2004 PMID:14766927).	NA	Mce associated protein	NP_214691.1	O07421	O07421_MYCTU	Rv0177	Mycobacterium tuberculosis (strain ATCC 25618 / H37Rv)	83332	growth of symbiont in host [GO:0044117]; growth of symbiont in host cell [GO:0044119]	plasma membrane [GO:0005886]	plasma membrane [GO:0005886]; growth of symbiont in host [GO:0044117]; growth of symbiont in host cell [GO:0044119]	NA	GO:0005886; GO:0044117; GO:0044119	83332.Rv0177;	NA	23493738;886795;	mtu:Rv0177;mtv:RVBD_0177;	NA	NA	NA	NA	NA	NA
gene-Rv0178	gene-Rv0178	Rv0178	NC_000962.3:206813-209672	SET4_Sample1-SET4_Sample3	SET4_Sample2-SET4_Sample4	OK	278.718	181.32	-0.620269	-1.21502	0.07915	0.165768	no	gene-Rv0178	Rv0178	NC_000962.3	208938	209672	Rv0178	protein_coding	+	NP_214692.1	A core mycobacterial gene%3B conserved in mycobacterial strains (See Marmiesse et al.%2C 2004 PMID:14766927).	NA	Mce associated membrane protein	NP_214692.1	O07422	O07422_MYCTU	Rv0178	Mycobacterium tuberculosis (strain ATCC 25618 / H37Rv)	83332	growth of symbiont in host [GO:0044117]	extracellular region [GO:0005576]; integral component of plasma membrane [GO:0005887]; plasma membrane [GO:0005886]	extracellular region [GO:0005576]; integral component of plasma membrane [GO:0005887]; plasma membrane [GO:0005886]; growth of symbiont in host [GO:0044117]	NA	GO:0005576; GO:0005886; GO:0005887; GO:0044117	83332.Rv0178;	NA	23493737;886814;	mtu:Rv0178;mtv:RVBD_0178;	NA	NA	NA	NA	NA	NA
gene-Rv0179c	gene-Rv0179c	lprO	NC_000962.3:209702-210812	SET4_Sample1-SET4_Sample3	SET4_Sample2-SET4_Sample4	OK	279.637	224.649	-0.315882	-1.2484	0.07565	0.159886	no	gene-Rv0179c	Rv0179c	NC_000962.3	209703	210812	lprO	protein_coding	-	NP_214693.1	NA	protein motif:PROSITE:PS00013	lipoprotein LprO	NP_214693.1	O07423	O07423_MYCTU	lprO Rv0179c	Mycobacterium tuberculosis (strain ATCC 25618 / H37Rv)	83332	NA	extracellular region [GO:0005576]	extracellular region [GO:0005576]	NA	GO:0005576	83332.Rv0179c;	NA	23493736;886796;	mtu:Rv0179c;mtv:RVBD_0179c;	NA	NA	NA	PF09992;	IPR018711;	NA
gene-Rv0180c	gene-Rv0180c	Rv0180c	NC_000962.3:210891-212250	SET4_Sample1-SET4_Sample3	SET4_Sample2-SET4_Sample4	OK	103.209	107.214	0.0549225	0.21695	0.75795	0.842762	no	gene-Rv0180c	Rv0180c	NC_000962.3	210892	212250	Rv0180c	protein_coding	-	NP_214694.1	NA	NA	transmembrane protein	NP_214694.1	O07424	O07424_MYCTU	Rv0180c	Mycobacterium tuberculosis (strain ATCC 25618 / H37Rv)	83332	NA	cell wall [GO:0005618]; integral component of plasma membrane [GO:0005887]; plasma membrane [GO:0005886]	cell wall [GO:0005618]; integral component of plasma membrane [GO:0005887]; plasma membrane [GO:0005886]	NA	GO:0005618; GO:0005886; GO:0005887	83332.Rv0180c;	NA	23493735;886792;	mtu:Rv0180c;mtv:RVBD_0180c;	NA	NA	NA	PF12051;	IPR022703;	NA
gene-Rv0181c	gene-Rv0181c	Rv0181c	NC_000962.3:212276-213011	SET4_Sample1-SET4_Sample3	SET4_Sample2-SET4_Sample4	OK	33.9724	47.8873	0.495281	1.55844	0.0279	0.0712275	no	gene-Rv0181c	Rv0181c	NC_000962.3	212277	213011	Rv0181c	protein_coding	-	NP_214695.1	NA	NA	hypothetical protein	NP_214695.1	P9WI85	Y181_MYCTU	Rv0181c MTCI28.21c	Mycobacterium tuberculosis (strain ATCC 25618 / H37Rv)	83332	NA	cytosol [GO:0005829]; plasma membrane [GO:0005886]	cytosol [GO:0005829]; plasma membrane [GO:0005886]; metal ion binding [GO:0046872]; quercetin 2,3-dioxygenase activity [GO:0008127]	metal ion binding [GO:0046872]; quercetin 2,3-dioxygenase activity [GO:0008127]	GO:0005829; GO:0005886; GO:0008127; GO:0046872	83332.Rv0181c;	NA	23493734;886788;	mtu:Rv0181c;mtv:RVBD_0181c;	NA	UPA00724	NA	PF02678;PF17954;	IPR012093;IPR003829;IPR041602;IPR014710;IPR011051;	NA
gene-Rv0182c	gene-Rv0182c	sigG	NC_000962.3:213027-214927	SET4_Sample1-SET4_Sample3	SET4_Sample2-SET4_Sample4	OK	38.1995	75.7504	0.987701	2.26044	0.0021	0.00822622	yes	gene-Rv0182c	Rv0182c	NC_000962.3	213028	214140	sigG	protein_coding	-	NP_214696.1	NA	protein motif:PROSITE:PS01063	ECF RNA polymerase sigma factor SigG	NP_214696.1	P9WGG5	SIGG_MYCTU	sigG Rv0182c	Mycobacterium tuberculosis (strain ATCC 25618 / H37Rv)	83332	DNA-templated transcription, initiation [GO:0006352]; response to hypoxia [GO:0001666]; response to water [GO:0009415]	NA	DNA binding [GO:0003677]; DNA-binding transcription factor activity [GO:0003700]; sigma factor activity [GO:0016987]; DNA-templated transcription, initiation [GO:0006352]; response to hypoxia [GO:0001666]; response to water [GO:0009415]	DNA binding [GO:0003677]; DNA-binding transcription factor activity [GO:0003700]; sigma factor activity [GO:0016987]	GO:0001666; GO:0003677; GO:0003700; GO:0006352; GO:0009415; GO:0016987	83332.Rv0182c;	NA	23493733;886786;	mtu:Rv0182c;mtv:RVBD_0182c;	NA	NA	PTHR43133;	PF04542;PF08281;PF12680;	IPR032710;IPR039425;IPR014284;IPR014305;IPR000838;IPR007627;IPR013249;IPR013325;IPR013324;IPR037401;IPR036388;	TIGR02937;TIGR02960;
gene-Rv0183	gene-Rv0183	Rv0183	NC_000962.3:213027-214927	SET4_Sample1-SET4_Sample3	SET4_Sample2-SET4_Sample4	OK	147.178	131.952	-0.157551	-0.493883	0.476	0.618249	no	gene-Rv0183	Rv0183	NC_000962.3	214088	214927	Rv0183	protein_coding	+	NP_214697.2	NA	NA	lysophospholipase	NP_214697.2	O07427	MGLL_MYCTU	Rv0183 LH57_01015	Mycobacterium tuberculosis (strain ATCC 25618 / H37Rv)	83332	glycerolipid catabolic process [GO:0046503]; pathogenesis [GO:0009405]; positive regulation by symbiont of host apoptotic process [GO:0052151]	cell wall [GO:0005618]; membrane [GO:0016020]; plasma membrane [GO:0005886]	cell wall [GO:0005618]; membrane [GO:0016020]; plasma membrane [GO:0005886]; acylglycerol lipase activity [GO:0047372]; lipase activity [GO:0016298]; glycerolipid catabolic process [GO:0046503]; pathogenesis [GO:0009405]; positive regulation by symbiont of host apoptotic process [GO:0052151]	acylglycerol lipase activity [GO:0047372]; lipase activity [GO:0016298]	GO:0005618; GO:0005886; GO:0009405; GO:0016020; GO:0016298; GO:0046503; GO:0047372; GO:0052151	83332.Rv0183;	NA	23493732;886785;	mtu:Rv0183;mtv:RVBD_0183;	NA	NA	NA	PF12146;	IPR029058;IPR000073;IPR022742;	NA
gene-Rv0184	gene-Rv0184	Rv0184	NC_000962.3:214968-216224	SET4_Sample1-SET4_Sample3	SET4_Sample2-SET4_Sample4	OK	46.9645	47.8394	0.0266279	0.0752425	0.91625	0.941901	no	gene-Rv0184	Rv0184	NC_000962.3	214969	215718	Rv0184	protein_coding	+	NP_214698.1	A core mycobacterial gene%3B conserved in mycobacterial strains (See Marmiesse et al.%2C 2004 PMID:14766927).	NA	hypothetical protein	NP_214698.1	O07428	O07428_MYCTU	Rv0184	Mycobacterium tuberculosis (strain ATCC 25618 / H37Rv)	83332	NA	NA	NA	NA	NA	83332.Rv0184;	NA	23493731;886806;	mtu:Rv0184;mtv:RVBD_0184;	NA	NA	NA	PF10979;	IPR024498;	NA
gene-Rv0185	gene-Rv0185	Rv0185	NC_000962.3:214968-216224	SET4_Sample1-SET4_Sample3	SET4_Sample2-SET4_Sample4	OK	60.041	57.4156	-0.064506	-0.148985	0.83145	0.892803	no	gene-Rv0185	Rv0185	NC_000962.3	215715	216224	Rv0185	protein_coding	+	NP_214699.1	A core mycobacterial gene%3B conserved in mycobacterial strains (See Marmiesse et al.%2C 2004 PMID:14766927).	protein motif:PROSITE:PS00142	hypothetical protein	NP_214699.1	O07429	O07429_MYCTU	Rv0185	Mycobacterium tuberculosis (strain ATCC 25618 / H37Rv)	83332	NA	NA	NA	NA	NA	83332.Rv0185;	NA	23493730;886782;	mtu:Rv0185;mtv:RVBD_0185;	NA	NA	NA	NA	IPR027595;	TIGR04338;
gene-Rv0186	gene-Rv0186	bglS	NC_000962.3:216268-218344	SET4_Sample1-SET4_Sample3	SET4_Sample2-SET4_Sample4	OK	125.691	112.781	-0.156367	-0.619936	0.3785	0.529792	no	gene-Rv0186	Rv0186	NC_000962.3	216269	218344	bglS	protein_coding	+	NP_214700.1	NA	NA	beta-glucosidase BglS	NP_214700.1	O07430	O07430_MYCTU	bglS Rv0186	Mycobacterium tuberculosis (strain ATCC 25618 / H37Rv)	83332	glucan catabolic process [GO:0009251]	plasma membrane [GO:0005886]	plasma membrane [GO:0005886]; beta-glucosidase activity [GO:0008422]; glucan catabolic process [GO:0009251]	beta-glucosidase activity [GO:0008422]	GO:0005886; GO:0008422; GO:0009251	83332.Rv0186;	NA	23493729;886780;	mtu:Rv0186;mtv:RVBD_0186;	NA	NA	NA	PF14310;PF00933;PF01915;	IPR026891;IPR002772;IPR036881;IPR001764;IPR036962;IPR017853;IPR013783;	NA
gene-Rv0186A	gene-Rv0186A	mymT	NC_000962.3:218389-218551	SET4_Sample1-SET4_Sample3	SET4_Sample2-SET4_Sample4	OK	358.937	1160.03	1.69236	2.53445	0.00325	0.0119674	yes	gene-Rv0186A	Rv0186A	NC_000962.3	218390	218551	mymT	protein_coding	-	YP_004837046.2	NA	NA	metallothionein	YP_004837046.2	P9WK09	MYMT_MYCTU	mymT Rv0186A	Mycobacterium tuberculosis (strain ATCC 25618 / H37Rv)	83332	copper ion homeostasis [GO:0055070]; response to cadmium ion [GO:0046686]; response to cobalt ion [GO:0032025]; response to copper ion [GO:0046688]; response to nickel cation [GO:0010045]; response to zinc ion [GO:0010043]	NA	copper ion binding [GO:0005507]; zinc ion binding [GO:0008270]; copper ion homeostasis [GO:0055070]; response to cadmium ion [GO:0046686]; response to cobalt ion [GO:0032025]; response to copper ion [GO:0046688]; response to nickel cation [GO:0010045]; response to zinc ion [GO:0010043]	copper ion binding [GO:0005507]; zinc ion binding [GO:0008270]	GO:0005507; GO:0008270; GO:0010043; GO:0010045; GO:0032025; GO:0046686; GO:0046688; GO:0055070	83332.Rv0186A;	NA	14515880;23493728;	mtu:Rv0186A;mtv:RVBD_0186Ac;	NA	NA	NA	NA	NA	NA
gene-Rv0187	gene-Rv0187	Rv0187	NC_000962.3:218704-219367	SET4_Sample1-SET4_Sample3	SET4_Sample2-SET4_Sample4	OK	52.5918	77.0414	0.550797	1.8597	0.0087	0.027043	yes	gene-Rv0187	Rv0187	NC_000962.3	218705	219367	Rv0187	protein_coding	+	NP_214701.1	NA	NA	O-methyltransferase	NP_214701.1	O07431	CAMT_MYCTU	Rv0187	Mycobacterium tuberculosis (strain ATCC 25618 / H37Rv)	83332	methylation [GO:0032259]	plasma membrane [GO:0005886]	plasma membrane [GO:0005886]; catechol O-methyltransferase activity [GO:0016206]; L-dopa O-methyltransferase activity [GO:0102084]; metal ion binding [GO:0046872]; orcinol O-methyltransferase activity [GO:0102938]; S-adenosylmethionine-dependent methyltransferase activity [GO:0008757]; methylation [GO:0032259]	catechol O-methyltransferase activity [GO:0016206]; L-dopa O-methyltransferase activity [GO:0102084]; metal ion binding [GO:0046872]; orcinol O-methyltransferase activity [GO:0102938]; S-adenosylmethionine-dependent methyltransferase activity [GO:0008757]	GO:0005886; GO:0008757; GO:0016206; GO:0032259; GO:0046872; GO:0102084; GO:0102938	83332.Rv0187;	NA	23493727;886779;	mtu:Rv0187;mtv:RVBD_0187;	NA	NA	NA	PF01596;	IPR029063;IPR002935;	NA
gene-Rv0188	gene-Rv0188	Rv0188	NC_000962.3:219485-219917	SET4_Sample1-SET4_Sample3	SET4_Sample2-SET4_Sample4	OK	351.73	1009.31	1.52083	5.98515	5e-05	0.000296752	yes	gene-Rv0188	Rv0188	NC_000962.3	219486	219917	Rv0188	protein_coding	+	NP_214702.1	NA	NA	transmembrane protein	NP_214702.1	O07432	O07432_MYCTU	Rv0188	Mycobacterium tuberculosis (strain ATCC 25618 / H37Rv)	83332	NA	integral component of membrane [GO:0016021]	integral component of membrane [GO:0016021]	NA	GO:0016021	83332.Rv0188;	NA	23493726;886776;	mtu:Rv0188;mtv:RVBD_0188;	NA	NA	NA	PF03779;	IPR005530;	NA
gene-Rv0189c	gene-Rv0189c	ilvD	NC_000962.3:219995-221723	SET4_Sample1-SET4_Sample3	SET4_Sample2-SET4_Sample4	OK	183.462	132.077	-0.474109	-1.86823	0.007	0.022711	yes	gene-Rv0189c	Rv0189c	NC_000962.3	219996	221723	ilvD	protein_coding	-	NP_214703.1	NA	protein motif:PROSITE:PS00886	dihydroxy-acid dehydratase	NP_214703.1	P9WKJ5	ILVD_MYCTU	ilvD Rv0189c MTCI28.28c	Mycobacterium tuberculosis (strain ATCC 25618 / H37Rv)	83332	branched-chain amino acid biosynthetic process [GO:0009082]; isoleucine biosynthetic process [GO:0009097]; valine biosynthetic process [GO:0009099]	plasma membrane [GO:0005886]	plasma membrane [GO:0005886]; 4 iron, 4 sulfur cluster binding [GO:0051539]; dihydroxy-acid dehydratase activity [GO:0004160]; hydro-lyase activity [GO:0016836]; metal ion binding [GO:0046872]; branched-chain amino acid biosynthetic process [GO:0009082]; isoleucine biosynthetic process [GO:0009097]; valine biosynthetic process [GO:0009099]	4 iron, 4 sulfur cluster binding [GO:0051539]; dihydroxy-acid dehydratase activity [GO:0004160]; hydro-lyase activity [GO:0016836]; metal ion binding [GO:0046872]	GO:0004160; GO:0005886; GO:0009082; GO:0009097; GO:0009099; GO:0016836; GO:0046872; GO:0051539	83332.Rv0189c;	NA	23493725;886774;	mtu:Rv0189c;mtv:RVBD_0189c;	NA	UPA00047;UER00057, UPA00049;UER00061	NA	PF00920;	IPR042096;IPR004404;IPR000581;IPR020558;IPR037237;	TIGR00110;
gene-Rv0190	gene-Rv0190	Rv0190	NC_000962.3:221870-222161	SET4_Sample1-SET4_Sample3	SET4_Sample2-SET4_Sample4	OK	116.935	268.42	1.19879	3.24796	0.00015	0.000797497	yes	gene-Rv0190	Rv0190	NC_000962.3	221871	222161	Rv0190	protein_coding	+	NP_214704.1	NA	NA	hypothetical protein	NP_214704.1	O07434	RICR_MYCTU	ricR Rv0190 RVBD_0190 LH57_01055 P425_00198	Mycobacterium tuberculosis (strain ATCC 25618 / H37Rv)	83332	negative regulation of transcription, DNA-templated [GO:0045892]; response to copper ion [GO:0046688]	cytoplasm [GO:0005737]; protein-DNA complex [GO:0032993]	cytoplasm [GO:0005737]; protein-DNA complex [GO:0032993]; DNA-binding transcription repressor activity [GO:0001217]; metal ion binding [GO:0046872]; transcription regulatory region sequence-specific DNA binding [GO:0000976]; negative regulation of transcription, DNA-templated [GO:0045892]; response to copper ion [GO:0046688]	DNA-binding transcription repressor activity [GO:0001217]; metal ion binding [GO:0046872]; transcription regulatory region sequence-specific DNA binding [GO:0000976]	GO:0000976; GO:0001217; GO:0005737; GO:0032993; GO:0045892; GO:0046688; GO:0046872	83332.Rv0190;	NA	23493724;886772;	mtu:Rv0190;mtv:RVBD_0190;	NA	NA	PTHR33677;	PF02583;	IPR003735;IPR038390;	NA
gene-Rv0191	gene-Rv0191	Rv0191	NC_000962.3:222288-223530	SET4_Sample1-SET4_Sample3	SET4_Sample2-SET4_Sample4	OK	8.96253	11.4926	0.358733	0.925318	0.18625	0.321323	no	gene-Rv0191	Rv0191	NC_000962.3	222289	223530	Rv0191	protein_coding	+	NP_214705.1	integral membrane protein	NA	MFS-type transporter	NP_214705.1	P9WJX7	CHLEP_MYCTU	Rv0191	Mycobacterium tuberculosis (strain ATCC 25618 / H37Rv)	83332	response to antibiotic [GO:0046677]	integral component of membrane [GO:0016021]; plasma membrane [GO:0005886]	integral component of membrane [GO:0016021]; plasma membrane [GO:0005886]; transmembrane transporter activity [GO:0022857]; response to antibiotic [GO:0046677]	transmembrane transporter activity [GO:0022857]	GO:0005886; GO:0016021; GO:0022857; GO:0046677	83332.Rv0191;	NA	23493723;886770;	mtu:Rv0191;mtv:RVBD_0191;	NA	NA	NA	PF07690;	IPR011701;IPR020846;IPR036259;	NA
gene-Rv0192	gene-Rv0192	Rv0192	NC_000962.3:223563-224664	SET4_Sample1-SET4_Sample3	SET4_Sample2-SET4_Sample4	OK	85.9228	60.8755	-0.497179	-1.91529	0.00665	0.0217914	yes	gene-Rv0192	Rv0192	NC_000962.3	223564	224664	Rv0192	protein_coding	+	NP_214706.1	NA	NA	hypothetical protein	NP_214706.1	O07436	LDT4_MYCTU	Rv0192 RVBD_0192 P425_00200	Mycobacterium tuberculosis (strain ATCC 25618 / H37Rv)	83332	cell wall organization [GO:0071555]; peptidoglycan-protein cross-linking [GO:0018104]; regulation of cell shape [GO:0008360]	extracellular region [GO:0005576]	extracellular region [GO:0005576]; peptidoglycan L,D-transpeptidase activity [GO:0071972]; transferase activity, transferring acyl groups [GO:0016746]; cell wall organization [GO:0071555]; peptidoglycan-protein cross-linking [GO:0018104]; regulation of cell shape [GO:0008360]	peptidoglycan L,D-transpeptidase activity [GO:0071972]; transferase activity, transferring acyl groups [GO:0016746]	GO:0005576; GO:0008360; GO:0016746; GO:0018104; GO:0071555; GO:0071972	83332.Rv0192;	NA	23493722;886768;	mtu:Rv0192;mtv:RVBD_0192;	NA	UPA00219	NA	PF17964;PF03734;	IPR041280;IPR005490;IPR038063;	NA
gene-Rv0193c	gene-Rv0193c	Rv0193c	NC_000962.3:224723-226571	SET4_Sample1-SET4_Sample3	SET4_Sample2-SET4_Sample4	OK	32.8383	29.3833	-0.160385	-0.603077	0.39075	0.54218	no	gene-Rv0193c	Rv0193c	NC_000962.3	224724	226571	Rv0193c	protein_coding	-	NP_214707.1	NA	NA	hypothetical protein	NP_214707.1	O07437	O07437_MYCTU	Rv0193c	Mycobacterium tuberculosis (strain ATCC 25618 / H37Rv)	83332	NA	NA	NA	NA	NA	NA	NA	23493721;886764;	mtu:Rv0193c;mtv:RVBD_0193c;	NA	NA	NA	NA	NA	NA
gene-Rv0194	gene-Rv0194	Rv0194	NC_000962.3:226877-230462	SET4_Sample1-SET4_Sample3	SET4_Sample2-SET4_Sample4	OK	10.4727	15.4609	0.561991	2.05899	0.0035	0.0127921	yes	gene-Rv0194	Rv0194	NC_000962.3	226878	230462	Rv0194	protein_coding	+	NP_214708.1	Belongs to the ATP-binding transport protein family (ABC transporters).	protein motif:PROSITE:PS00211	multidrug ABC transporter ATPase/permease	NP_214708.1	O53645	MDREP_MYCTU	Rv0194 RVBD_0194 P425_00203	Mycobacterium tuberculosis (strain ATCC 25618 / H37Rv)	83332	response to antibiotic [GO:0046677]; transmembrane transport [GO:0055085]; xenobiotic detoxification by transmembrane export across the plasma membrane [GO:1990961]	cell wall [GO:0005618]; integral component of membrane [GO:0016021]; plasma membrane [GO:0005886]	cell wall [GO:0005618]; integral component of membrane [GO:0016021]; plasma membrane [GO:0005886]; ATP binding [GO:0005524]; ATPase activity [GO:0016887]; ATPase-coupled transmembrane transporter activity [GO:0042626]; efflux transmembrane transporter activity [GO:0015562]; response to antibiotic [GO:0046677]; transmembrane transport [GO:0055085]; xenobiotic detoxification by transmembrane export…	ATPase activity [GO:0016887]; ATPase-coupled transmembrane transporter activity [GO:0042626]; ATP binding [GO:0005524]; efflux transmembrane transporter activity [GO:0015562]	GO:0005524; GO:0005618; GO:0005886; GO:0015562; GO:0016021; GO:0016887; GO:0042626; GO:0046677; GO:0055085; GO:1990961	83332.Rv0194;	NA	23493720;886790;	mtu:Rv0194;mtv:RVBD_0194;	NA	NA	PTHR24221;	PF00664;PF00005;	IPR003593;IPR011527;IPR036640;IPR003439;IPR017871;IPR027417;IPR039421;	NA
gene-Rv0195	gene-Rv0195	Rv0195	NC_000962.3:230898-231534	SET4_Sample1-SET4_Sample3	SET4_Sample2-SET4_Sample4	OK	37.6221	33.1561	-0.182309	-0.52339	0.4579	0.603924	no	gene-Rv0195	Rv0195	NC_000962.3	230899	231534	Rv0195	protein_coding	+	NP_214709.1	NA	NA	two component transcriptional regulator	NP_214709.1	O53646	O53646_MYCTU	Rv0195	Mycobacterium tuberculosis (strain ATCC 25618 / H37Rv)	83332	regulation of transcription, DNA-templated [GO:0006355]	NA	DNA binding [GO:0003677]; regulation of transcription, DNA-templated [GO:0006355]	DNA binding [GO:0003677]	GO:0003677; GO:0006355	83332.Rv0195;	NA	23493719;886762;	mtu:Rv0195;mtv:RVBD_0195;	NA	NA	NA	PF00196;	IPR016032;IPR000792;IPR036388;	NA
gene-Rv0196	gene-Rv0196	Rv0196	NC_000962.3:231646-236507	SET4_Sample1-SET4_Sample3	SET4_Sample2-SET4_Sample4	OK	75.4498	132.042	0.807414	0.636419	0.3488	0.500256	no	gene-Rv0196	Rv0196	NC_000962.3	231647	232231	Rv0196	protein_coding	+	NP_214710.1	NA	NA	HTH-type transcriptional regulator	NP_214710.1	P9WME1	Y196_MYCTU	Rv0196	Mycobacterium tuberculosis (strain ATCC 25618 / H37Rv)	83332	NA	NA	DNA binding [GO:0003677]	DNA binding [GO:0003677]	GO:0003677	83332.Rv0196;	NA	23493718;886760;	mtu:Rv0196;mtv:RVBD_0196;	NA	NA	NA	PF00440;	IPR009057;IPR001647;IPR036271;	NA
gene-Rv0197	gene-Rv0197	Rv0197	NC_000962.3:231646-236507	SET4_Sample1-SET4_Sample3	SET4_Sample2-SET4_Sample4	OK	95.0299	253.753	1.41697	3.39779	0.0001	0.000551826	yes	gene-Rv0197	Rv0197	NC_000962.3	232231	234519	Rv0197	protein_coding	+	NP_214711.1	NA	NA	oxidoreductase	NP_214711.1	L0T2Z1	L0T2Z1_MYCTU	Rv0197	Mycobacterium tuberculosis (strain ATCC 25618 / H37Rv)	83332	NA	NA	iron-sulfur cluster binding [GO:0051536]; metal ion binding [GO:0046872]; molybdopterin cofactor binding [GO:0043546]; oxidoreductase activity [GO:0016491]	iron-sulfur cluster binding [GO:0051536]; metal ion binding [GO:0046872]; molybdopterin cofactor binding [GO:0043546]; oxidoreductase activity [GO:0016491]	GO:0016491; GO:0043546; GO:0046872; GO:0051536	83332.Rv0197;	NA	886758;	mtu:Rv0197;	NA	NA	NA	PF04879;PF00384;PF01568;	IPR009010;IPR006657;IPR006656;IPR006963;	NA
gene-Rv0198c	gene-Rv0198c	zmp1	NC_000962.3:231646-236507	SET4_Sample1-SET4_Sample3	SET4_Sample2-SET4_Sample4	OK	232.422	172.055	-0.433876	-1.08661	0.11685	0.222758	no	gene-Rv0198c	Rv0198c	NC_000962.3	234516	236507	zmp1	protein_coding	-	NP_214712.1	belongs to peptidase family M13 (zinc metalloprotease)%3B also known as the neprilysin subfamily.	protein motif:PROSITE:PS00142	zinc metalloprotease	NP_214712.1	I6X8R2	I6X8R2_MYCTU	zmp1 Rv0198c	Mycobacterium tuberculosis (strain ATCC 25618 / H37Rv)	83332	NA	NA	metalloendopeptidase activity [GO:0004222]	metalloendopeptidase activity [GO:0004222]	GO:0004222	83332.Rv0198c;	NA	23493716;886755;	mtu:Rv0198c;mtv:RVBD_0198c;	NA	NA	PTHR11733;	PF01431;PF05649;	IPR024079;IPR000718;IPR018497;IPR042089;IPR008753;	NA
gene-Rv0199	gene-Rv0199	Rv0199	NC_000962.3:236549-241292	SET4_Sample1-SET4_Sample3	SET4_Sample2-SET4_Sample4	OK	141.283	83.7453	-0.754511	-1.12714	0.10795	0.210385	no	gene-Rv0199	Rv0199	NC_000962.3	236550	237209	Rv0199	protein_coding	+	NP_214713.1	A core mycobacterial gene%3B conserved in mycobacterial strains (See Marmiesse et al.%2C 2004 PMID:14766927).	NA	membrane protein	NP_214713.1	O53650	O53650_MYCTU	Rv0199	Mycobacterium tuberculosis (strain ATCC 25618 / H37Rv)	83332	growth of symbiont in host vacuole [GO:0044121]	extracellular region [GO:0005576]; integral component of plasma membrane [GO:0005887]	extracellular region [GO:0005576]; integral component of plasma membrane [GO:0005887]; growth of symbiont in host vacuole [GO:0044121]	NA	GO:0005576; GO:0005887; GO:0044121	83332.Rv0199;	NA	23493715;886753;	mtu:Rv0199;mtv:RVBD_0199;	NA	NA	NA	NA	NA	NA
gene-Rv0200	gene-Rv0200	Rv0200	NC_000962.3:236549-241292	SET4_Sample1-SET4_Sample3	SET4_Sample2-SET4_Sample4	OK	111.773	69.2068	-0.691584	-0.952616	0.1707	0.300081	no	gene-Rv0200	Rv0200	NC_000962.3	237206	237895	Rv0200	protein_coding	+	NP_214714.1	A core mycobacterial gene%3B conserved in mycobacterial strains (See Marmiesse et al.%2C 2004 PMID:14766927).	NA	transmembrane protein	NP_214714.1	O53651	O53651_MYCTU	Rv0200	Mycobacterium tuberculosis (strain ATCC 25618 / H37Rv)	83332	NA	integral component of membrane [GO:0016021]; plasma membrane [GO:0005886]	integral component of membrane [GO:0016021]; plasma membrane [GO:0005886]	NA	GO:0005886; GO:0016021	83332.Rv0200;	NA	23493714;886803;	mtu:Rv0200;mtv:RVBD_0200;	NA	NA	NA	NA	NA	NA
gene-Rv0201c	gene-Rv0201c	Rv0201c	NC_000962.3:236549-241292	SET4_Sample1-SET4_Sample3	SET4_Sample2-SET4_Sample4	OK	66.1796	49.4935	-0.419149	-0.366013	0.5929	0.722327	no	gene-Rv0201c	Rv0201c	NC_000962.3	237892	238395	Rv0201c	protein_coding	-	NP_214715.1	A core mycobacterial gene%3B conserved in mycobacterial strains (See Marmiesse et al.%2C 2004 PMID:14766927).	NA	hypothetical protein	NP_214715.1	O53652	O53652_MYCTU	Rv0201c	Mycobacterium tuberculosis (strain ATCC 25618 / H37Rv)	83332	growth of symbiont in host cell [GO:0044119]	NA	growth of symbiont in host cell [GO:0044119]	NA	GO:0044119	83332.Rv0201c;	NA	23493713;886756;	mtu:Rv0201c;mtv:RVBD_0201c;	NA	NA	NA	NA	NA	NA
gene-Rv0202c	gene-Rv0202c	mmpL11	NC_000962.3:236549-241292	SET4_Sample1-SET4_Sample3	SET4_Sample2-SET4_Sample4	OK	87.3296	67.3978	-0.373769	-1.18476	0.08615	0.177216	no	gene-Rv0202c	Rv0202c	NC_000962.3	238392	241292	mmpL11	protein_coding	-	NP_214716.1	NA	NA	transmembrane transport protein MmpL11	NP_214716.1	P9WJT9	MMPLB_MYCTU	mmpL11 Rv0202c MTV033.10c	Mycobacterium tuberculosis (strain ATCC 25618 / H37Rv)	83332	pathogenesis [GO:0009405]	cell wall [GO:0005618]; cytosol [GO:0005829]; integral component of membrane [GO:0016021]; plasma membrane [GO:0005886]	cell wall [GO:0005618]; cytosol [GO:0005829]; integral component of membrane [GO:0016021]; plasma membrane [GO:0005886]; pathogenesis [GO:0009405]	NA	GO:0005618; GO:0005829; GO:0005886; GO:0009405; GO:0016021	83332.Rv0202c;	NA	23493712;886750;	mtu:Rv0202c;mtv:RVBD_0202c;	NA	NA	NA	PF03176;	IPR004869;IPR000731;	NA
gene-Rv0203	gene-Rv0203	Rv0203	NC_000962.3:241513-241924	SET4_Sample1-SET4_Sample3	SET4_Sample2-SET4_Sample4	OK	85.4852	30.3623	-1.49339	-3.63639	5e-05	0.000296752	yes	gene-Rv0203	Rv0203	NC_000962.3	241514	241924	Rv0203	protein_coding	+	NP_214717.1	NA	NA	hypothetical protein	NP_214717.1	I6X8R5	RV203_MYCTU	Rv0203 RVBD_0203 P425_00212	Mycobacterium tuberculosis (strain ATCC 25618 / H37Rv)	83332	heme transport [GO:0015886]	extracellular region [GO:0005576]	extracellular region [GO:0005576]; heme binding [GO:0020037]; metal ion binding [GO:0046872]; heme transport [GO:0015886]	heme binding [GO:0020037]; metal ion binding [GO:0046872]	GO:0005576; GO:0015886; GO:0020037; GO:0046872	83332.Rv0203;	NA	23493711;886748;	mtu:Rv0203;mtv:RVBD_0203;	NA	NA	NA	PF16525;	IPR030937;IPR032407;IPR038378;	TIGR04530;TIGR04529;
gene-Rv0204c	gene-Rv0204c	Rv0204c	NC_000962.3:241975-243214	SET4_Sample1-SET4_Sample3	SET4_Sample2-SET4_Sample4	OK	113.018	77.566	-0.543059	-2.14292	0.0022	0.0085413	yes	gene-Rv0204c	Rv0204c	NC_000962.3	241976	243214	Rv0204c	protein_coding	-	NP_214718.2	NA	NA	transmembrane protein	NP_214718.2	I6Y748	I6Y748_MYCTU	Rv0204c	Mycobacterium tuberculosis (strain ATCC 25618 / H37Rv)	83332	growth of symbiont in host cell [GO:0044119]	integral component of membrane [GO:0016021]	integral component of membrane [GO:0016021]; growth of symbiont in host cell [GO:0044119]	NA	GO:0016021; GO:0044119	83332.Rv0204c;	NA	23493710;886747;	mtu:Rv0204c;mtv:RVBD_0204c;	NA	NA	NA	PF03706;	IPR022791;	TIGR00374;
gene-Rv0205	gene-Rv0205	Rv0205	NC_000962.3:243383-247318	SET4_Sample1-SET4_Sample3	SET4_Sample2-SET4_Sample4	OK	34.4893	18.432	-0.903938	-0.657216	0.3539	0.504557	no	gene-Rv0205	Rv0205	NC_000962.3	243384	244487	Rv0205	protein_coding	+	NP_214719.1	NA	NA	transmembrane protein	NP_214719.1	P9WFM5	Y205_MYCTU	Rv0205 MTV033.13	Mycobacterium tuberculosis (strain ATCC 25618 / H37Rv)	83332	transmembrane transport [GO:0055085]	integral component of membrane [GO:0016021]; plasma membrane [GO:0005886]	integral component of membrane [GO:0016021]; plasma membrane [GO:0005886]; transmembrane transport [GO:0055085]	NA	GO:0005886; GO:0016021; GO:0055085	83332.Rv0205;	NA	23493709;886766;	mtu:Rv0205;mtv:RVBD_0205;	NA	NA	PTHR21716;	PF01594;	IPR002549;	NA
gene-Rv0206c	gene-Rv0206c	mmpL3	NC_000962.3:243383-247318	SET4_Sample1-SET4_Sample3	SET4_Sample2-SET4_Sample4	OK	208.221	153.628	-0.438671	-1.63376	0.0191	0.05215	no	gene-Rv0206c	Rv0206c	NC_000962.3	244484	247318	mmpL3	protein_coding	-	NP_214720.1	NA	NA	transmembrane transport protein MmpL3	NP_214720.1	P9WJV5	MMPL3_MYCTU	mmpL3 Rv0206c MTCY08D5.01c MTV033.14c	Mycobacterium tuberculosis (strain ATCC 25618 / H37Rv)	83332	Actinobacterium-type cell wall biogenesis [GO:0071766]; cell wall organization [GO:0071555]; lipopolysaccharide transport [GO:0015920]	cell wall [GO:0005618]; extracellular region [GO:0005576]; integral component of plasma membrane [GO:0005887]	cell wall [GO:0005618]; extracellular region [GO:0005576]; integral component of plasma membrane [GO:0005887]; Actinobacterium-type cell wall biogenesis [GO:0071766]; cell wall organization [GO:0071555]; lipopolysaccharide transport [GO:0015920]	NA	GO:0005576; GO:0005618; GO:0005887; GO:0015920; GO:0071555; GO:0071766	83332.Rv0206c;	NA	23493708;886752;	mtu:Rv0206c;mtv:RVBD_0206c;	NA	NA	NA	PF03176;	IPR004869;IPR000731;	NA
gene-Rv0207c	gene-Rv0207c	Rv0207c	NC_000962.3:247383-248112	SET4_Sample1-SET4_Sample3	SET4_Sample2-SET4_Sample4	OK	109.25	132.344	0.276653	1.06134	0.1357	0.251374	no	gene-Rv0207c	Rv0207c	NC_000962.3	247384	248112	Rv0207c	protein_coding	-	NP_214721.1	A core mycobacterial gene%3B conserved in mycobacterial strains (See Marmiesse et al.%2C 2004 PMID:14766927).	NA	hypothetical protein	NP_214721.1	P96389	P96389_MYCTU	Rv0207c	Mycobacterium tuberculosis (strain ATCC 25618 / H37Rv)	83332	NA	plasma membrane [GO:0005886]	plasma membrane [GO:0005886]	NA	GO:0005886	83332.Rv0207c;	NA	23493707;886742;	mtu:Rv0207c;mtv:RVBD_0207c;	NA	NA	NA	PF01936;	IPR021139;	NA
gene-Rv0208c	gene-Rv0208c	Rv0208c	NC_000962.3:248114-248906	SET4_Sample1-SET4_Sample3	SET4_Sample2-SET4_Sample4	OK	33.2723	55.6868	0.743013	2.40734	0.0009	0.00394214	yes	gene-Rv0208c	Rv0208c	NC_000962.3	248115	248906	Rv0208c	protein_coding	-	NP_214722.1	NA	NA	tRNA (guanine-N(7)-)-methyltransferase	NP_214722.1	P9WFY9	TRMB_MYCTU	trmB Rv0208c MTCY08D5.03c	Mycobacterium tuberculosis (strain ATCC 25618 / H37Rv)	83332	RNA (guanine-N7)-methylation [GO:0036265]; tRNA methylation [GO:0030488]	tRNA methyltransferase complex [GO:0043527]	tRNA methyltransferase complex [GO:0043527]; tRNA (guanine-N7-)-methyltransferase activity [GO:0008176]; RNA (guanine-N7)-methylation [GO:0036265]; tRNA methylation [GO:0030488]	tRNA (guanine-N7-)-methyltransferase activity [GO:0008176]	GO:0008176; GO:0030488; GO:0036265; GO:0043527	83332.Rv0208c;	NA	23493706;886740;	mtu:Rv0208c;mtv:RVBD_0208c;	NA	UPA00989	PTHR23417;	PF02390;	IPR029063;IPR003358;	TIGR00091;
gene-Rv0209	gene-Rv0209	Rv0209	NC_000962.3:249037-251598	SET4_Sample1-SET4_Sample3	SET4_Sample2-SET4_Sample4	OK	5.65646	15.4966	1.45398	2.5458	0.00075	0.00335621	yes	gene-Rv0209	Rv0209	NC_000962.3	249038	250123	Rv0209	protein_coding	+	NP_214723.1	NA	NA	hypothetical protein	NP_214723.1	P96391	P96391_MYCTU	Rv0209	Mycobacterium tuberculosis (strain ATCC 25618 / H37Rv)	83332	NA	plasma membrane [GO:0005886]	plasma membrane [GO:0005886]	NA	GO:0005886	83332.Rv0209;	NA	23493705;886739;	mtu:Rv0209;mtv:RVBD_0209;	NA	NA	NA	NA	NA	NA
gene-Rv0210	gene-Rv0210	Rv0210	NC_000962.3:249037-251598	SET4_Sample1-SET4_Sample3	SET4_Sample2-SET4_Sample4	OK	11.9602	20.5415	0.780305	2.20823	0.00215	0.00838863	yes	gene-Rv0210	Rv0210	NC_000962.3	250120	251598	Rv0210	protein_coding	+	NP_214724.1	NA	NA	hypothetical protein	NP_214724.1	P96392	P96392_MYCTU	Rv0210	Mycobacterium tuberculosis (strain ATCC 25618 / H37Rv)	83332	NA	integral component of membrane [GO:0016021]	integral component of membrane [GO:0016021]	NA	GO:0016021	83332.Rv0210;	NA	23493704;886735;	mtu:Rv0210;mtv:RVBD_0210;	NA	NA	NA	NA	NA	NA
gene-Rv0211	gene-Rv0211	pckA	NC_000962.3:251781-253602	SET4_Sample1-SET4_Sample3	SET4_Sample2-SET4_Sample4	OK	425.49	1130.71	1.41004	5.07187	5e-05	0.000296752	yes	gene-Rv0211	Rv0211	NC_000962.3	251782	253602	pckA	protein_coding	+	NP_214725.1	iron-regulated%2C alternate gene names: pckG and pck1	protein motif:PROSITE:PS00505	phosphoenolpyruvate carboxykinase	NP_214725.1	P9WIH3	PCKG_MYCTU	pckG pck1 pckA Rv0211 MTCY08D5.06	Mycobacterium tuberculosis (strain ATCC 25618 / H37Rv)	83332	cellular response to glucose stimulus [GO:0071333]; cellular response to iron ion starvation [GO:0010106]; gluconeogenesis [GO:0006094]; glycerol biosynthetic process from pyruvate [GO:0046327]; propionate catabolic process [GO:0019543]; pyruvate metabolic process [GO:0006090]; response to host immune response [GO:0052572]; response to lipid [GO:0033993]; response to starvation [GO:0042594]	cell wall [GO:0005618]; cytosol [GO:0005829]; extracellular region [GO:0005576]; plasma membrane [GO:0005886]	cell wall [GO:0005618]; cytosol [GO:0005829]; extracellular region [GO:0005576]; plasma membrane [GO:0005886]; GTP binding [GO:0005525]; manganese ion binding [GO:0030145]; phosphoenolpyruvate carboxykinase (GTP) activity [GO:0004613]; cellular response to glucose stimulus [GO:0071333]; cellular response to iron ion starvation [GO:0010106]; gluconeogenesis [GO:0006094]; glycerol biosynthetic proc…	GTP binding [GO:0005525]; manganese ion binding [GO:0030145]; phosphoenolpyruvate carboxykinase (GTP) activity [GO:0004613]	GO:0004613; GO:0005525; GO:0005576; GO:0005618; GO:0005829; GO:0005886; GO:0006090; GO:0006094; GO:0010106; GO:0019543; GO:0030145; GO:0033993; GO:0042594; GO:0046327; GO:0052572; GO:0071333	83332.Rv0211;	NA	23493703;886744;	mtu:Rv0211;mtv:RVBD_0211;	NA	UPA00138	PTHR11561;	PF00821;PF17297;	IPR018091;IPR013035;IPR008209;IPR035077;IPR035078;IPR008210;	NA
gene-Rv0212c	gene-Rv0212c	nadR	NC_000962.3:253668-255950	SET4_Sample1-SET4_Sample3	SET4_Sample2-SET4_Sample4	OK	60.7863	77.9881	0.359509	0.626848	0.35155	0.502818	no	gene-Rv0212c	Rv0212c	NC_000962.3	253669	254640	nadR	protein_coding	-	NP_214726.1	NA	protein motif:PROSITE:PS00017	transcriptional regulator NadR	NP_214726.1	P96394	P96394_MYCTU	nadR Rv0212c	Mycobacterium tuberculosis (strain ATCC 25618 / H37Rv)	83332	NAD biosynthetic process [GO:0009435]; response to host immune response [GO:0052572]	NA	nicotinamide-nucleotide adenylyltransferase activity [GO:0000309]; ribosylnicotinamide kinase activity [GO:0050262]; NAD biosynthetic process [GO:0009435]; response to host immune response [GO:0052572]	nicotinamide-nucleotide adenylyltransferase activity [GO:0000309]; ribosylnicotinamide kinase activity [GO:0050262]	GO:0000309; GO:0009435; GO:0050262; GO:0052572	83332.Rv0212c;	NA	23493702;886734;	mtu:Rv0212c;mtv:RVBD_0212c;	NA	NA	NA	PF13521;	IPR004821;IPR016429;IPR038727;IPR006417;IPR041749;IPR027417;IPR014729;	TIGR00125;TIGR01526;
gene-Rv0213c	gene-Rv0213c	Rv0213c	NC_000962.3:253668-255950	SET4_Sample1-SET4_Sample3	SET4_Sample2-SET4_Sample4	OK	123.276	94.9014	-0.377391	-1.17745	0.0901	0.183802	no	gene-Rv0213c	Rv0213c	NC_000962.3	254637	255950	Rv0213c	protein_coding	-	NP_214727.1	NA	NA	methyltransferase	NP_214727.1	P96395	P96395_MYCTU	Rv0213c	Mycobacterium tuberculosis (strain ATCC 25618 / H37Rv)	83332	methylation [GO:0032259]	cytosol [GO:0005829]; plasma membrane [GO:0005886]	cytosol [GO:0005829]; plasma membrane [GO:0005886]; cobalamin binding [GO:0031419]; iron-sulfur cluster binding [GO:0051536]; metal ion binding [GO:0046872]; methyltransferase activity [GO:0008168]; methylation [GO:0032259]	cobalamin binding [GO:0031419]; iron-sulfur cluster binding [GO:0051536]; metal ion binding [GO:0046872]; methyltransferase activity [GO:0008168]	GO:0005829; GO:0005886; GO:0008168; GO:0031419; GO:0032259; GO:0046872; GO:0051536	83332.Rv0213c;	NA	886746;	mtu:Rv0213c;mtv:RVBD_0213c;	NA	NA	NA	PF02310;PF04055;	IPR006158;IPR006638;IPR034466;IPR007197;IPR023404;	NA
gene-Rv0214	gene-Rv0214	fadD4	NC_000962.3:256063-257677	SET4_Sample1-SET4_Sample3	SET4_Sample2-SET4_Sample4	OK	29.882	25.3686	-0.236229	-0.85384	0.22215	0.362169	no	gene-Rv0214	Rv0214	NC_000962.3	256064	257677	fadD4	protein_coding	+	NP_214728.1	NA	protein motif:PROSITE:PS00455	fatty-acid--CoA ligase FadD4	NP_214728.1	P96396	P96396_MYCTU	fadD4 Rv0214	Mycobacterium tuberculosis (strain ATCC 25618 / H37Rv)	83332	NA	NA	CoA-ligase activity [GO:0016405]	CoA-ligase activity [GO:0016405]	GO:0016405	83332.Rv0214;	NA	23493700;886737;	mtu:Rv0214;mtv:RVBD_0214;	NA	NA	NA	PF00501;PF13193;	IPR025110;IPR020845;IPR000873;IPR042099;	NA
gene-Rv0215c	gene-Rv0215c	Rv0215c	NC_000962.3:257718-258856	SET4_Sample1-SET4_Sample3	SET4_Sample2-SET4_Sample4	OK	27.5671	28.6561	0.0558972	0.186753	0.782	0.860156	no	gene-Rv0215c	Rv0215c	NC_000962.3	257719	258856	Rv0215c	pseudogene	-	NA	NA	NA	NA	NA	P96397	P96397_MYCTU	fadE3 Rv0215c	Mycobacterium tuberculosis (strain ATCC 25618 / H37Rv)	83332	NA	plasma membrane [GO:0005886]	plasma membrane [GO:0005886]; flavin adenine dinucleotide binding [GO:0050660]; oxidoreductase activity, acting on the CH-CH group of donors [GO:0016627]	flavin adenine dinucleotide binding [GO:0050660]; oxidoreductase activity, acting on the CH-CH group of donors [GO:0016627]	GO:0005886; GO:0016627; GO:0050660	83332.Rv0215c;	NA	NA	mtv:RVBD_0215c;	NA	NA	NA	PF00441;PF02770;PF02771;	IPR006091;IPR036250;IPR009075;IPR013786;IPR037069;IPR009100;	NA
gene-Rv0216	gene-Rv0216	Rv0216	NC_000962.3:258912-260831	SET4_Sample1-SET4_Sample3	SET4_Sample2-SET4_Sample4	OK	30.8179	22.4561	-0.456657	-1.2846	0.06495	0.141066	no	gene-Rv0216	Rv0216	NC_000962.3	258913	259926	Rv0216	protein_coding	+	NP_214730.1	Double hotdog R-specific hydratase of unknown function	NA	hydratase	NP_214730.1	I6Y340	I6Y340_MYCTU	Rv0216	Mycobacterium tuberculosis (strain ATCC 25618 / H37Rv)	83332	NA	NA	NA	NA	NA	83332.Rv0216;	NA	23493698;886729;	mtu:Rv0216;mtv:RVBD_0216;	NA	NA	NA	NA	IPR029069;IPR016790;	NA
gene-Rv0217c	gene-Rv0217c	lipW	NC_000962.3:258912-260831	SET4_Sample1-SET4_Sample3	SET4_Sample2-SET4_Sample4	OK	18.3926	14.5746	-0.335662	-0.693241	0.32595	0.476081	no	gene-Rv0217c	Rv0217c	NC_000962.3	259923	260831	lipW	protein_coding	-	NP_214731.1	NA	NA	esterase LipW	NP_214731.1	P96399	P96399_MYCTU	lipW Rv0217c	Mycobacterium tuberculosis (strain ATCC 25618 / H37Rv)	83332	catabolic process [GO:0009056]	NA	hydrolase activity [GO:0016787]; short-chain carboxylesterase activity [GO:0034338]; catabolic process [GO:0009056]	hydrolase activity [GO:0016787]; short-chain carboxylesterase activity [GO:0034338]	GO:0009056; GO:0016787; GO:0034338	83332.Rv0217c;	NA	23493697;886726;	mtu:Rv0217c;mtv:RVBD_0217c;	NA	NA	NA	PF07859;	IPR029058;IPR013094;	NA
gene-Rv0218	gene-Rv0218	Rv0218	NC_000962.3:260923-262252	SET4_Sample1-SET4_Sample3	SET4_Sample2-SET4_Sample4	OK	22.9441	29.337	0.354598	1.20937	0.08605	0.177196	no	gene-Rv0218	Rv0218	NC_000962.3	260924	262252	Rv0218	protein_coding	+	NP_214732.1	NA	NA	transmembrane protein	NP_214732.1	P96400	P96400_MYCTU	Rv0218	Mycobacterium tuberculosis (strain ATCC 25618 / H37Rv)	83332	NA	integral component of membrane [GO:0016021]	integral component of membrane [GO:0016021]	NA	GO:0016021	83332.Rv0218;	NA	23493696;886727;	mtu:Rv0218;mtv:RVBD_0218;	NA	NA	NA	PF00174;	IPR000572;IPR036374;	NA
gene-Rv0219	gene-Rv0219	Rv0219	NC_000962.3:262253-262802	SET4_Sample1-SET4_Sample3	SET4_Sample2-SET4_Sample4	OK	13.2309	12.9522	-0.0307124	-0.0589304	0.93315	0.953886	no	gene-Rv0219	Rv0219	NC_000962.3	262254	262802	Rv0219	protein_coding	+	NP_214733.1	NA	NA	transmembrane protein	NP_214733.1	P96401	P96401_MYCTU	Rv0219	Mycobacterium tuberculosis (strain ATCC 25618 / H37Rv)	83332	NA	extracellular region [GO:0005576]; integral component of membrane [GO:0016021]	extracellular region [GO:0005576]; integral component of membrane [GO:0016021]	NA	GO:0005576; GO:0016021	83332.Rv0219;	NA	23493695;886725;	mtu:Rv0219;mtv:RVBD_0219;	NA	NA	NA	NA	NA	NA
gene-Rv0220	gene-Rv0220	lipC	NC_000962.3:262811-264023	SET4_Sample1-SET4_Sample3	SET4_Sample2-SET4_Sample4	OK	231.884	262.51	0.178967	0.706462	0.3129	0.462696	no	gene-Rv0220	Rv0220	NC_000962.3	262812	264023	lipC	protein_coding	+	NP_214734.1	NA	protein motif:PROSITE:PS00122	esterase LipC	NP_214734.1	P96402	LIPC_MYCTU	lipC Rv0220	Mycobacterium tuberculosis (strain ATCC 25618 / H37Rv)	83332	glycerolipid catabolic process [GO:0046503]	capsule [GO:0042603]; cell surface [GO:0009986]; cell wall [GO:0005618]; extracellular region [GO:0005576]	capsule [GO:0042603]; cell surface [GO:0009986]; cell wall [GO:0005618]; extracellular region [GO:0005576]; triglyceride lipase activity [GO:0004806]; glycerolipid catabolic process [GO:0046503]	triglyceride lipase activity [GO:0004806]	GO:0004806; GO:0005576; GO:0005618; GO:0009986; GO:0042603; GO:0046503	83332.Rv0220;	NA	23493694;886722;	mtu:Rv0220;mtv:RVBD_0220;	NA	NA	NA	PF07859;	IPR029058;IPR013094;IPR019826;	NA
gene-Rv0221	gene-Rv0221	Rv0221	NC_000962.3:264066-265476	SET4_Sample1-SET4_Sample3	SET4_Sample2-SET4_Sample4	OK	52.2104	59.7866	0.195485	0.755399	0.279	0.426699	no	gene-Rv0221	Rv0221	NC_000962.3	264067	265476	Rv0221	protein_coding	+	NP_214735.1	triacylglycerol synthase	NA	diacyglycerol O-acyltransferase	NP_214735.1	P9WKB7	Y221_MYCTU	Rv0221 MTCY08D5.16	Mycobacterium tuberculosis (strain ATCC 25618 / H37Rv)	83332	glycerol metabolic process [GO:0006071]; growth of symbiont in host cell [GO:0044119]; response to hypoxia [GO:0001666]; response to nitric oxide [GO:0071731]; triglyceride biosynthetic process [GO:0019432]	plasma membrane [GO:0005886]	plasma membrane [GO:0005886]; diacylglycerol O-acyltransferase activity [GO:0004144]; long-chain-alcohol O-fatty-acyltransferase activity [GO:0047196]; glycerol metabolic process [GO:0006071]; growth of symbiont in host cell [GO:0044119]; response to hypoxia [GO:0001666]; response to nitric oxide [GO:0071731]; triglyceride biosynthetic process [GO:0019432]	diacylglycerol O-acyltransferase activity [GO:0004144]; long-chain-alcohol O-fatty-acyltransferase activity [GO:0047196]	GO:0001666; GO:0004144; GO:0005886; GO:0006071; GO:0019432; GO:0044119; GO:0047196; GO:0071731	83332.Rv0221;	NA	23493693;886719;	mtu:Rv0221;mtv:RVBD_0221;	NA	UPA00282	NA	PF06974;PF03007;	IPR014292;IPR009721;IPR004255;	TIGR02946;
gene-Rv0222	gene-Rv0222	echA1	NC_000962.3:265506-266295	SET4_Sample1-SET4_Sample3	SET4_Sample2-SET4_Sample4	OK	71.7597	98.3634	0.454947	1.69838	0.0167	0.0466674	yes	gene-Rv0222	Rv0222	NC_000962.3	265507	266295	echA1	protein_coding	+	NP_214736.1	NA	NA	enoyl-CoA hydratase EchA1	NP_214736.1	P96404	P96404_MYCTU	echA1 Rv0222	Mycobacterium tuberculosis (strain ATCC 25618 / H37Rv)	83332	NA	NA	catalytic activity [GO:0003824]	catalytic activity [GO:0003824]	GO:0003824	83332.Rv0222;	NA	23493692;886723;	mtu:Rv0222;mtv:RVBD_0222;	NA	NA	NA	PF00378;	IPR029045;IPR018376;IPR001753;IPR014748;	NA
gene-Rv0223c	gene-Rv0223c	Rv0223c	NC_000962.3:266300-267764	SET4_Sample1-SET4_Sample3	SET4_Sample2-SET4_Sample4	OK	25.9376	28.2328	0.122327	0.431057	0.5346	0.673435	no	gene-Rv0223c	Rv0223c	NC_000962.3	266301	267764	Rv0223c	protein_coding	-	NP_214737.1	NA	protein motif:PROSITE:PS00687	aldehyde dehydrogenase	NP_214737.1	I6X8S7	I6X8S7_MYCTU	Rv0223c	Mycobacterium tuberculosis (strain ATCC 25618 / H37Rv)	83332	NA	NA	oxidoreductase activity, acting on the aldehyde or oxo group of donors, NAD or NADP as acceptor [GO:0016620]	oxidoreductase activity, acting on the aldehyde or oxo group of donors, NAD or NADP as acceptor [GO:0016620]	GO:0016620	83332.Rv0223c;	NA	23493691;886718;	mtu:Rv0223c;mtv:RVBD_0223c;	NA	NA	NA	PF00171;	IPR016161;IPR016163;IPR029510;IPR016162;IPR015590;	NA
gene-Rv0224c	gene-Rv0224c	Rv0224c	NC_000962.3:267862-268627	SET4_Sample1-SET4_Sample3	SET4_Sample2-SET4_Sample4	OK	25.1875	20.5251	-0.295314	-0.79698	0.2579	0.402578	no	gene-Rv0224c	Rv0224c	NC_000962.3	267863	268627	Rv0224c	protein_coding	-	NP_214738.1	NA	NA	methyltransferase	NP_214738.1	P9WJZ9	Y224_MYCTU	Rv0224c	Mycobacterium tuberculosis (strain ATCC 25618 / H37Rv)	83332	methylation [GO:0032259]	NA	methyltransferase activity [GO:0008168]; methylation [GO:0032259]	methyltransferase activity [GO:0008168]	GO:0008168; GO:0032259	83332.Rv0224c;	NA	23493690;886715;	mtu:Rv0224c;mtv:RVBD_0224c;	NA	NA	PTHR43675;	PF08241;	IPR026669;IPR013216;IPR029063;	NA
gene-Rv0225	gene-Rv0225	Rv0225	NC_000962.3:268662-269817	SET4_Sample1-SET4_Sample3	SET4_Sample2-SET4_Sample4	OK	109.984	45.4403	-1.27525	-4.83511	5e-05	0.000296752	yes	gene-Rv0225	Rv0225	NC_000962.3	268663	269817	Rv0225	protein_coding	+	NP_214739.1	NA	NA	hypothetical protein	NP_214739.1	P96407	P96407_MYCTU	Rv0225	Mycobacterium tuberculosis (strain ATCC 25618 / H37Rv)	83332	NA	NA	transferase activity, transferring glycosyl groups [GO:0016757]	transferase activity, transferring glycosyl groups [GO:0016757]	GO:0016757	83332.Rv0225;	NA	23493689;886713;	mtu:Rv0225;mtv:RVBD_0225;	NA	NA	NA	PF13439;PF00534;	IPR001296;IPR028098;	NA
gene-Rv0226c	gene-Rv0226c	Rv0226c	NC_000962.3:269833-271564	SET4_Sample1-SET4_Sample3	SET4_Sample2-SET4_Sample4	OK	10.2214	7.31045	-0.483558	-1.32907	0.06145	0.135487	no	gene-Rv0226c	Rv0226c	NC_000962.3	269834	271564	Rv0226c	protein_coding	-	NP_214740.1	A core mycobacterial gene%3B conserved in mycobacterial strains (See Marmiesse et al.%2C 2004 PMID:14766927).	NA	transmembrane protein	NP_214740.1	P96408	P96408_MYCTU	Rv0226c	Mycobacterium tuberculosis (strain ATCC 25618 / H37Rv)	83332	NA	integral component of membrane [GO:0016021]; plasma membrane [GO:0005886]	integral component of membrane [GO:0016021]; plasma membrane [GO:0005886]	NA	GO:0005886; GO:0016021	83332.Rv0226c;	NA	23493688;886711;	mtu:Rv0226c;mtv:RVBD_0226c;	NA	NA	NA	NA	NA	NA
gene-Rv0227c	gene-Rv0227c	Rv0227c	NC_000962.3:271573-272839	SET4_Sample1-SET4_Sample3	SET4_Sample2-SET4_Sample4	OK	218.044	94.633	-1.2042	-4.74655	5e-05	0.000296752	yes	gene-Rv0227c	Rv0227c	NC_000962.3	271574	272839	Rv0227c	protein_coding	-	NP_214741.1	A core mycobacterial gene%3B conserved in mycobacterial strains (See Marmiesse et al.%2C 2004 PMID:14766927).	NA	membrane protein	NP_214741.1	P96409	P96409_MYCTU	Rv0227c	Mycobacterium tuberculosis (strain ATCC 25618 / H37Rv)	83332	NA	cell wall [GO:0005618]; integral component of plasma membrane [GO:0005887]; plasma membrane [GO:0005886]	cell wall [GO:0005618]; integral component of plasma membrane [GO:0005887]; plasma membrane [GO:0005886]	NA	GO:0005618; GO:0005886; GO:0005887	83332.Rv0227c;	NA	886710;	mtu:Rv0227c;mtv:RVBD_0227c;	NA	NA	NA	PF11271;	IPR021424;	NA
gene-Rv0228	gene-Rv0228	Rv0228	NC_000962.3:273054-274278	SET4_Sample1-SET4_Sample3	SET4_Sample2-SET4_Sample4	OK	18.6106	16.5422	-0.169968	-0.514162	0.46365	0.609041	no	gene-Rv0228	Rv0228	NC_000962.3	273055	274278	Rv0228	protein_coding	+	NP_214742.1	NA	NA	acyltransferase	NP_214742.1	P96410	P96410_MYCTU	Rv0228	Mycobacterium tuberculosis (strain ATCC 25618 / H37Rv)	83332	cellular polysaccharide biosynthetic process [GO:0033692]; lipopolysaccharide biosynthetic process [GO:0009103]	integral component of membrane [GO:0016021]; membrane [GO:0016020]	integral component of membrane [GO:0016021]; membrane [GO:0016020]; transferase activity, transferring acyl groups other than amino-acyl groups [GO:0016747]; cellular polysaccharide biosynthetic process [GO:0033692]; lipopolysaccharide biosynthetic process [GO:0009103]	transferase activity, transferring acyl groups other than amino-acyl groups [GO:0016747]	GO:0009103; GO:0016020; GO:0016021; GO:0016747; GO:0033692	83332.Rv0228;	NA	23493686;886708;	mtu:Rv0228;mtv:RVBD_0228;	NA	NA	NA	PF01757;	IPR002656;	NA
gene-Rv0229c	gene-Rv0229c	Rv0229c	NC_000962.3:274305-274719	SET4_Sample1-SET4_Sample3	SET4_Sample2-SET4_Sample4	OK	45.0641	40.092	-0.168665	-0.402324	0.57135	0.704372	no	gene-Rv0229c	Rv0229c	NC_000962.3	274306	274986	Rv0229c	protein_coding	-	NP_214743.2	NA	NA	hypothetical protein	NP_214743.2	L0T5V6	VPC51_MYCTU	vapC51 Rv0229c RVBD_0229c P425_00238	Mycobacterium tuberculosis (strain ATCC 25618 / H37Rv)	83332	NA	NA	magnesium ion binding [GO:0000287]; ribonuclease activity [GO:0004540]	magnesium ion binding [GO:0000287]; ribonuclease activity [GO:0004540]	GO:0000287; GO:0004540	83332.Rv0229c;	NA	23493685;886724;	mtu:Rv0229c;mtv:RVBD_0229c;	NA	NA	NA	PF01850;	IPR029060;IPR002716;IPR022907;	NA
gene-Rv0230c	gene-Rv0230c	php	NC_000962.3:274982-275963	SET4_Sample1-SET4_Sample3	SET4_Sample2-SET4_Sample4	OK	138.016	171.773	0.315675	1.25108	0.0735	0.156267	no	gene-Rv0230c	Rv0230c	NC_000962.3	274983	275963	php	protein_coding	-	NP_214744.1	NA	NA	phosphotriesterase	NP_214744.1	P9WHN9	PHP_MYCTU	php Rv0230c MTCY08D5.26c	Mycobacterium tuberculosis (strain ATCC 25618 / H37Rv)	83332	catabolic process [GO:0009056]	NA	hydrolase activity, acting on ester bonds [GO:0016788]; zinc ion binding [GO:0008270]; catabolic process [GO:0009056]	hydrolase activity, acting on ester bonds [GO:0016788]; zinc ion binding [GO:0008270]	GO:0008270; GO:0009056; GO:0016788	83332.Rv0230c;	NA	23493683;886705;	mtu:Rv0230c;mtv:RVBD_0230c;	NA	NA	PTHR10819;	PF02126;	IPR017947;IPR032466;IPR001559;	NA
gene-Rv0231	gene-Rv0231	fadE4	NC_000962.3:276057-277764	SET4_Sample1-SET4_Sample3	SET4_Sample2-SET4_Sample4	OK	49.1191	37.6705	-0.382848	-1.47665	0.0389	0.0929107	no	gene-Rv0231	Rv0231	NC_000962.3	276058	277764	fadE4	protein_coding	+	NP_214745.1	NA	NA	acyl-CoA dehydrogenase FadE4	NP_214745.1	P96414	P96414_MYCTU	fadE4 Rv0231	Mycobacterium tuberculosis (strain ATCC 25618 / H37Rv)	83332	NA	plasma membrane [GO:0005886]	plasma membrane [GO:0005886]; flavin adenine dinucleotide binding [GO:0050660]; oxidoreductase activity, acting on the CH-CH group of donors [GO:0016627]	flavin adenine dinucleotide binding [GO:0050660]; oxidoreductase activity, acting on the CH-CH group of donors [GO:0016627]	GO:0005886; GO:0016627; GO:0050660	83332.Rv0231;	NA	23493682;886703;	mtu:Rv0231;mtv:RVBD_0231;	NA	NA	NA	PF00441;	IPR036250;IPR009075;IPR037069;IPR009100;	NA
gene-Rv0232	gene-Rv0232	Rv0232	NC_000962.3:277898-279529	SET4_Sample1-SET4_Sample3	SET4_Sample2-SET4_Sample4	OK	35.5849	88.7206	1.31801	2.76188	0.0004	0.00193785	yes	gene-Rv0232	Rv0232	NC_000962.3	277899	278588	Rv0232	protein_coding	+	NP_214746.1	Belongs to the TetR/AcrR family of transcriptional regulators.	protein motif:PROSITE:PS01081	transcriptional regulator	NP_214746.1	P96415	P96415_MYCTU	Rv0232	Mycobacterium tuberculosis (strain ATCC 25618 / H37Rv)	83332	regulation of transcription, DNA-templated [GO:0006355]	NA	DNA-binding transcription factor activity [GO:0003700]; transcription regulatory region sequence-specific DNA binding [GO:0000976]; regulation of transcription, DNA-templated [GO:0006355]	DNA-binding transcription factor activity [GO:0003700]; transcription regulatory region sequence-specific DNA binding [GO:0000976]	GO:0000976; GO:0003700; GO:0006355	83332.Rv0232;	NA	23493681;886701;	mtu:Rv0232;mtv:RVBD_0232;	NA	NA	NA	PF00440;	IPR023772;IPR009057;IPR001647;IPR036271;	NA
gene-Rv0233	gene-Rv0233	nrdB	NC_000962.3:277898-279529	SET4_Sample1-SET4_Sample3	SET4_Sample2-SET4_Sample4	OK	63.5906	93.5766	0.557333	1.77252	0.01125	0.0336131	yes	gene-Rv0233	Rv0233	NC_000962.3	278585	279529	nrdB	protein_coding	+	NP_214747.1	Belongs to the ribonucleoside diphosphate reductase small chain family. Cofactor: iron%2C manganese	NA	ribonucleoside-diphosphate reductase subunit beta NrdB	NP_214747.1	P9WH69	RIR2H_MYCTU	nrdB Rv0233	Mycobacterium tuberculosis (strain ATCC 25618 / H37Rv)	83332	deoxyribonucleotide biosynthetic process [GO:0009263]; oxidation-reduction process [GO:0055114]	cytosol [GO:0005829]	cytosol [GO:0005829]; identical protein binding [GO:0042802]; iron ion binding [GO:0005506]; manganese ion binding [GO:0030145]; oxidoreductase activity [GO:0016491]; deoxyribonucleotide biosynthetic process [GO:0009263]; oxidation-reduction process [GO:0055114]	identical protein binding [GO:0042802]; iron ion binding [GO:0005506]; manganese ion binding [GO:0030145]; oxidoreductase activity [GO:0016491]	GO:0005506; GO:0005829; GO:0009263; GO:0016491; GO:0030145; GO:0042802; GO:0055114	83332.Rv0233;	NA	23493680;886699;	mtu:Rv0233;mtv:RVBD_0233;	NA	NA	PTHR23409;	PF00268;	IPR009078;IPR033908;IPR012348;IPR000358;	NA
gene-Rv0234c	gene-Rv0234c	gabD1	NC_000962.3:279604-281140	SET4_Sample1-SET4_Sample3	SET4_Sample2-SET4_Sample4	OK	44.0361	65.02	0.562196	2.17926	0.00205	0.00806251	yes	gene-Rv0234c	Rv0234c	NC_000962.3	279605	281140	gabD1	protein_coding	-	NP_216247.2	NA	protein motif:PROSITE:PS00070	succinate-semialdehyde dehydrogenase	NP_216247.2	P9WNX9	GABD1_MYCTU	gabD1 Rv0234c	Mycobacterium tuberculosis (strain ATCC 25618 / H37Rv)	83332	tricarboxylic acid cycle [GO:0006099]	plasma membrane [GO:0005886]	plasma membrane [GO:0005886]; succinate-semialdehyde dehydrogenase (NAD+) activity [GO:0004777]; succinate-semialdehyde dehydrogenase [NAD(P)+] activity [GO:0009013]; tricarboxylic acid cycle [GO:0006099]	succinate-semialdehyde dehydrogenase (NAD+) activity [GO:0004777]; succinate-semialdehyde dehydrogenase [NAD(P)+] activity [GO:0009013]	GO:0004777; GO:0005886; GO:0006099; GO:0009013	83332.Rv0234c;	NA	886732;	mtu:Rv0234c;	NA	NA	NA	PF00171;	IPR016161;IPR016163;IPR016160;IPR016162;IPR015590;	NA
gene-Rv0235c	gene-Rv0235c	Rv0235c	NC_000962.3:281165-282614	SET4_Sample1-SET4_Sample3	SET4_Sample2-SET4_Sample4	OK	31.5762	42.8966	0.442026	1.63895	0.0223	0.0593609	no	gene-Rv0235c	Rv0235c	NC_000962.3	281166	282614	Rv0235c	protein_coding	-	NP_214749.1	NA	NA	transmembrane protein	NP_214749.1	P96418	P96418_MYCTU	Rv0235c	Mycobacterium tuberculosis (strain ATCC 25618 / H37Rv)	83332	NA	integral component of membrane [GO:0016021]	integral component of membrane [GO:0016021]	NA	GO:0016021	83332.Rv0235c;	NA	23493678;886695;	mtu:Rv0235c;mtv:RVBD_0235c;	NA	NA	PTHR14463;	PF06762;	IPR009613;	NA
gene-Rv0236A	gene-Rv0236A	Rv0236A	NC_000962.3:286897-287071	SET4_Sample1-SET4_Sample3	SET4_Sample2-SET4_Sample4	OK	1095.6	570.224	-0.942128	-1.80471	0.01265	0.0369805	yes	gene-Rv0236A	Rv0236A	NC_000962.3	286898	287071	Rv0236A	protein_coding	-	YP_177619.1	A core mycobacterial gene%3B conserved in mycobacterial strains (See Marmiesse et al.%2C 2004 PMID:14766927).	NA	hypothetical protein	YP_177619.1	P9WLB1	Y236A_MYCTU	Rv0236.1 Rv0236A	Mycobacterium tuberculosis (strain ATCC 25618 / H37Rv)	83332	NA	NA	NA	NA	NA	83332.Rv0236A;	NA	23493676;3205106;	mtu:Rv0236A;mtv:RVBD_0236A;	NA	NA	NA	PF11021;	IPR022566;	NA
gene-Rv0236c	gene-Rv0236c	aftD	NC_000962.3:282648-286851	SET4_Sample1-SET4_Sample3	SET4_Sample2-SET4_Sample4	OK	18.7491	15.2468	-0.298314	-1.15305	0.1033	0.20385	no	gene-Rv0236c	Rv0236c	NC_000962.3	282649	286851	aftD	protein_coding	-	NP_214750.1	arabinofuranosyltransferase AftD. A core mycobacterial gene%3B conserved in mycobacterial strains (See Marmiesse et al.%2C 2004 PMID:14766927).	NA	alpha-(1->3)-arabinofuranosyltransferase	NP_214750.1	P96419	AFTD_MYCTU	aftD Rv0236c	Mycobacterium tuberculosis (strain ATCC 25618 / H37Rv)	83332	capsule polysaccharide biosynthetic process [GO:0045227]	integral component of membrane [GO:0016021]; plasma membrane [GO:0005886]	integral component of membrane [GO:0016021]; plasma membrane [GO:0005886]; transferase activity [GO:0016740]; capsule polysaccharide biosynthetic process [GO:0045227]	transferase activity [GO:0016740]	GO:0005886; GO:0016021; GO:0016740; GO:0045227	83332.Rv0236c;	NA	886707;	mtu:Rv0236c;mtv:RVBD_0236c;	NA	UPA00963	NA	PF11847;	IPR021798;IPR000421;IPR008979;	NA
gene-Rv0237	gene-Rv0237	lpqI	NC_000962.3:287185-288352	SET4_Sample1-SET4_Sample3	SET4_Sample2-SET4_Sample4	OK	127.785	43.1757	-1.56543	-5.93654	5e-05	0.000296752	yes	gene-Rv0237	Rv0237	NC_000962.3	287186	288352	lpqI	protein_coding	+	YP_177702.1	NA	protein motif:PROSITE:PS00013	lipoprotein LpqI	YP_177702.1	L7N6B0	LPQI_MYCTU	lpqI Rv0237	Mycobacterium tuberculosis (strain ATCC 25618 / H37Rv)	83332	carbohydrate metabolic process [GO:0005975]; cell wall organization [GO:0071555]; peptidoglycan turnover [GO:0009254]	plasma membrane [GO:0005886]	plasma membrane [GO:0005886]; beta-N-acetylhexosaminidase activity [GO:0004563]; N-acetyl-beta-D-galactosaminidase activity [GO:0102148]; carbohydrate metabolic process [GO:0005975]; cell wall organization [GO:0071555]; peptidoglycan turnover [GO:0009254]	beta-N-acetylhexosaminidase activity [GO:0004563]; N-acetyl-beta-D-galactosaminidase activity [GO:0102148]	GO:0004563; GO:0005886; GO:0005975; GO:0009254; GO:0071555; GO:0102148	83332.Rv0237;	NA	23493675;886693;	mtu:Rv0237;mtv:RVBD_0237;	NA	UPA00544	NA	PF00933;	IPR001764;IPR036962;IPR017853;	NA
gene-Rv0238	gene-Rv0238	Rv0238	NC_000962.3:288427-289042	SET4_Sample1-SET4_Sample3	SET4_Sample2-SET4_Sample4	OK	114.805	86.5659	-0.407318	-1.47142	0.03725	0.0898436	no	gene-Rv0238	Rv0238	NC_000962.3	288428	289042	Rv0238	protein_coding	+	NP_214752.1	NA	NA	transcriptional regulator	NP_214752.1	O53661	O53661_MYCTU	Rv0238	Mycobacterium tuberculosis (strain ATCC 25618 / H37Rv)	83332	regulation of transcription, DNA-templated [GO:0006355]	plasma membrane [GO:0005886]	plasma membrane [GO:0005886]; DNA-binding transcription factor activity [GO:0003700]; transcription regulatory region sequence-specific DNA binding [GO:0000976]; regulation of transcription, DNA-templated [GO:0006355]	DNA-binding transcription factor activity [GO:0003700]; transcription regulatory region sequence-specific DNA binding [GO:0000976]	GO:0000976; GO:0003700; GO:0005886; GO:0006355	83332.Rv0238;	NA	23493674;886691;	mtu:Rv0238;mtv:RVBD_0238;	NA	NA	NA	PF17932;PF00440;	IPR009057;IPR001647;IPR041490;IPR036271;	NA
gene-Rv0239	gene-Rv0239	vapB24	NC_000962.3:289103-289337	SET4_Sample1-SET4_Sample3	SET4_Sample2-SET4_Sample4	OK	851.128	1178.32	0.46928	1.6238	0.0208	0.0559365	no	gene-Rv0239	Rv0239	NC_000962.3	289104	289337	vapB24	protein_coding	+	NP_214753.1	NA	NA	antitoxin VapB24	NP_214753.1	P9WJ41	VPB24_MYCTU	vapB24 Rv0239	Mycobacterium tuberculosis (strain ATCC 25618 / H37Rv)	83332	NA	NA	NA	NA	NA	83332.Rv0239;	NA	23493673;886689;	mtu:Rv0239;mtv:RVBD_0239;	NA	NA	NA	NA	NA	NA
gene-Rv0240	gene-Rv0240	vapC24	NC_000962.3:289344-289782	SET4_Sample1-SET4_Sample3	SET4_Sample2-SET4_Sample4	OK	64.478	26.3181	-1.29275	-3.08716	0.00015	0.000797497	yes	gene-Rv0240	Rv0240	NC_000962.3	289345	289782	vapC24	protein_coding	+	NP_214754.1	NA	NA	ribonuclease VapC24	NP_214754.1	P9WF87	VPC24_MYCTU	vapC24 Rv0240	Mycobacterium tuberculosis (strain ATCC 25618 / H37Rv)	83332	NA	plasma membrane [GO:0005886]	plasma membrane [GO:0005886]; magnesium ion binding [GO:0000287]; ribonuclease activity [GO:0004540]	magnesium ion binding [GO:0000287]; ribonuclease activity [GO:0004540]	GO:0000287; GO:0004540; GO:0005886	83332.Rv0240;	NA	23493672;886688;	mtu:Rv0240;mtv:RVBD_0240;	NA	NA	NA	PF01850;	IPR006226;IPR029060;IPR002716;IPR022907;	TIGR00028;
gene-Rv0241c	gene-Rv0241c	htdX	NC_000962.3:289811-290654	SET4_Sample1-SET4_Sample3	SET4_Sample2-SET4_Sample4	OK	98.188	56.4722	-0.798007	-2.94182	5e-05	0.000296752	yes	gene-Rv0241c	Rv0241c	NC_000962.3	289812	290654	htdX	protein_coding	-	NP_214755.1	NA	NA	3-hydroxyacyl-thioester dehydratase HtdX	NP_214755.1	O53664	HTDX_MYCTU	htdX Rv0241c	Mycobacterium tuberculosis (strain ATCC 25618 / H37Rv)	83332	fatty acid biosynthetic process [GO:0006633]; fatty acid metabolic process [GO:0006631]; oxidation-reduction process [GO:0055114]	fatty acid synthase complex [GO:0005835]; plasma membrane [GO:0005886]	fatty acid synthase complex [GO:0005835]; plasma membrane [GO:0005886]; 3-hydroxyacyl-[acyl-carrier-protein] dehydratase activity [GO:0019171]; 3-hydroxyacyl-CoA dehydratase activity [GO:0018812]; 3-hydroxybutyryl-CoA dehydratase activity [GO:0003859]; fatty acid synthase activity [GO:0004312]; fatty acid biosynthetic process [GO:0006633]; fatty acid metabolic process [GO:0006631]; oxidation-redu…	3-hydroxyacyl-[acyl-carrier-protein] dehydratase activity [GO:0019171]; 3-hydroxyacyl-CoA dehydratase activity [GO:0018812]; 3-hydroxybutyryl-CoA dehydratase activity [GO:0003859]; fatty acid synthase activity [GO:0004312]	GO:0003859; GO:0004312; GO:0005835; GO:0005886; GO:0006631; GO:0006633; GO:0018812; GO:0019171; GO:0055114	83332.Rv0241c;	NA	23493671;886686;	mtu:Rv0241c;mtv:RVBD_0241c;	NA	NA	NA	PF01575;	IPR003965;IPR029069;IPR002539;	NA
gene-Rv0242c	gene-Rv0242c	fabG4	NC_000962.3:290664-292029	SET4_Sample1-SET4_Sample3	SET4_Sample2-SET4_Sample4	OK	40.3291	18.6696	-1.11113	-3.79199	5e-05	0.000296752	yes	gene-Rv0242c	Rv0242c	NC_000962.3	290665	292029	fabG4	protein_coding	-	NP_214756.1	Belongs to the short-chain dehydrogenases/reductases (SDR) family.	protein motif:PROSITE:PS00061	3-oxoacyl-ACP reductase FabG	NP_214756.1	I6Y778	I6Y778_MYCTU	fabG4 Rv0242c	Mycobacterium tuberculosis (strain ATCC 25618 / H37Rv)	83332	oxidation-reduction process [GO:0055114]	NA	oxidoreductase activity, acting on the CH-OH group of donors, NAD or NADP as acceptor [GO:0016616]; oxidation-reduction process [GO:0055114]	oxidoreductase activity, acting on the CH-OH group of donors, NAD or NADP as acceptor [GO:0016616]	GO:0016616; GO:0055114	83332.Rv0242c;	NA	23493670;886697;	mtu:Rv0242c;mtv:RVBD_0242c;	NA	NA	NA	NA	IPR036291;IPR020904;IPR002347;	NA
gene-Rv0243	gene-Rv0243	fadA2	NC_000962.3:292170-293493	SET4_Sample1-SET4_Sample3	SET4_Sample2-SET4_Sample4	OK	152.458	71.8125	-1.0861	-4.29479	5e-05	0.000296752	yes	gene-Rv0243	Rv0243	NC_000962.3	292171	293493	fadA2	protein_coding	+	NP_214757.1	NA	protein motif:PROSITE:PS00099	acetyl-CoA acetyltransferase FadA	NP_214757.1	O86361	O86361_MYCTU	fadA2 Rv0243	Mycobacterium tuberculosis (strain ATCC 25618 / H37Rv)	83332	growth of symbiont in host cell [GO:0044119]	cell wall [GO:0005618]; cytosol [GO:0005829]; plasma membrane [GO:0005886]	cell wall [GO:0005618]; cytosol [GO:0005829]; plasma membrane [GO:0005886]; transferase activity, transferring acyl groups other than amino-acyl groups [GO:0016747]; growth of symbiont in host cell [GO:0044119]	transferase activity, transferring acyl groups other than amino-acyl groups [GO:0016747]	GO:0005618; GO:0005829; GO:0005886; GO:0016747; GO:0044119	83332.Rv0243;	NA	23493669;886682;	mtu:Rv0243;mtv:RVBD_0243;	NA	NA	NA	PF02803;PF00108;	IPR002155;IPR016039;IPR020610;IPR020617;IPR020616;	TIGR01930;
gene-Rv0244c	gene-Rv0244c	fadE5	NC_000962.3:293797-295633	SET4_Sample1-SET4_Sample3	SET4_Sample2-SET4_Sample4	OK	215.47	685.001	1.66862	6.24716	5e-05	0.000296752	yes	gene-Rv0244c	Rv0244c	NC_000962.3	293798	295633	fadE5	protein_coding	-	NP_214758.1	NA	NA	acyl-CoA dehydrogenase FadE5	NP_214758.1	O53666	O53666_MYCTU	fadE5 Rv0244c	Mycobacterium tuberculosis (strain ATCC 25618 / H37Rv)	83332	response to host immune response [GO:0052572]	extracellular region [GO:0005576]; plasma membrane [GO:0005886]	extracellular region [GO:0005576]; plasma membrane [GO:0005886]; flavin adenine dinucleotide binding [GO:0050660]; oxidoreductase activity, acting on the CH-CH group of donors [GO:0016627]; response to host immune response [GO:0052572]	flavin adenine dinucleotide binding [GO:0050660]; oxidoreductase activity, acting on the CH-CH group of donors [GO:0016627]	GO:0005576; GO:0005886; GO:0016627; GO:0050660; GO:0052572	83332.Rv0244c;	NA	23493668;886698;	mtu:Rv0244c;mtv:RVBD_0244c;	NA	NA	NA	PF00441;PF12806;PF02770;PF12418;	IPR034188;IPR025878;IPR020953;IPR006091;IPR036250;IPR009075;IPR037069;IPR009100;	NA
gene-Rv0245	gene-Rv0245	Rv0245	NC_000962.3:296004-296493	SET4_Sample1-SET4_Sample3	SET4_Sample2-SET4_Sample4	OK	99.2156	133.62	0.429492	1.48265	0.0362	0.087742	no	gene-Rv0245	Rv0245	NC_000962.3	296005	296493	Rv0245	protein_coding	+	NP_214759.1	NA	NA	oxidoreductase	NP_214759.1	O53667	O53667_MYCTU	Rv0245	Mycobacterium tuberculosis (strain ATCC 25618 / H37Rv)	83332	NA	NA	FMN binding [GO:0010181]; oxidoreductase activity, acting on the CH-NH group of donors, NAD or NADP as acceptor [GO:0016646]; riboflavin reductase (NADPH) activity [GO:0042602]	FMN binding [GO:0010181]; oxidoreductase activity, acting on the CH-NH group of donors, NAD or NADP as acceptor [GO:0016646]; riboflavin reductase (NADPH) activity [GO:0042602]	GO:0010181; GO:0016646; GO:0042602	83332.Rv0245;	NA	23493667;886680;	mtu:Rv0245;mtv:RVBD_0245;	NA	NA	NA	PF01613;	IPR002563;IPR012349;	NA
gene-Rv0246	gene-Rv0246	Rv0246	NC_000962.3:296808-298862	SET4_Sample1-SET4_Sample3	SET4_Sample2-SET4_Sample4	OK	159.49	68.3768	-1.22189	-2.79308	0.00015	0.000797497	yes	gene-Rv0246	Rv0246	NC_000962.3	296809	298119	Rv0246	protein_coding	+	NP_214760.1	NA	NA	integral membrane protein	NP_214760.1	O53668	O53668_MYCTU	Rv0246	Mycobacterium tuberculosis (strain ATCC 25618 / H37Rv)	83332	NA	cell wall [GO:0005618]; integral component of membrane [GO:0016021]	cell wall [GO:0005618]; integral component of membrane [GO:0016021]	NA	GO:0005618; GO:0016021	83332.Rv0246;	NA	23493666;886678;	mtu:Rv0246;mtv:RVBD_0246;	NA	NA	NA	NA	IPR036259;	NA
gene-Rv0247c	gene-Rv0247c	Rv0247c	NC_000962.3:296808-298862	SET4_Sample1-SET4_Sample3	SET4_Sample2-SET4_Sample4	OK	474.387	304.364	-0.640266	-1.96746	0.00575	0.0194421	yes	gene-Rv0247c	Rv0247c	NC_000962.3	298116	298862	Rv0247c	protein_coding	-	NP_214761.1	Note that succinate dehydrogenase forms generally part of an enzyme complex containing four subunits: a flavoprotein (Rv0248c)%2C an iron-sulfur (Rv0247c)%2C and two hydrophobic anchor proteins (Rv0249c).	protein motif:PROSITE:PS00197	succinate dehydrogenase iron-sulfur subunit	NP_214761.1	O53669	O53669_MYCTU	Rv0247c	Mycobacterium tuberculosis (strain ATCC 25618 / H37Rv)	83332	aerobic respiration [GO:0009060]; respiratory electron transport chain [GO:0022904]; tricarboxylic acid cycle [GO:0006099]	cell wall [GO:0005618]; plasma membrane [GO:0005886]	cell wall [GO:0005618]; plasma membrane [GO:0005886]; 2 iron, 2 sulfur cluster binding [GO:0051537]; electron transfer activity [GO:0009055]; aerobic respiration [GO:0009060]; respiratory electron transport chain [GO:0022904]; tricarboxylic acid cycle [GO:0006099]	2 iron, 2 sulfur cluster binding [GO:0051537]; electron transfer activity [GO:0009055]	GO:0005618; GO:0005886; GO:0006099; GO:0009055; GO:0009060; GO:0022904; GO:0051537	83332.Rv0247c;	NA	23493665;886677;	mtu:Rv0247c;mtv:RVBD_0247c;	NA	NA	NA	PF13085;PF13183;	IPR036010;IPR001041;IPR006058;IPR017896;IPR012675;IPR009051;IPR004489;IPR025192;	TIGR00384;
gene-Rv0248c	gene-Rv0248c	Rv0248c	NC_000962.3:298862-300803	SET4_Sample1-SET4_Sample3	SET4_Sample2-SET4_Sample4	OK	442.313	259.75	-0.767944	-2.90811	5e-05	0.000296752	yes	gene-Rv0248c	Rv0248c	NC_000962.3	298863	300803	Rv0248c	protein_coding	-	NP_214762.1	Note that succinate dehydrogenase forms generally part of an enzyme complex containing four subunits: a flavoprotein (Rv0248c)%2C an iron-sulfur (Rv0247c)%2C and two hydrophobic anchor proteins (Rv0249c).	protein motif:PROSITE:PS00141	succinate dehydrogenase flavoprotein subunit	NP_214762.1	O53670	O53670_MYCTU	Rv0248c	Mycobacterium tuberculosis (strain ATCC 25618 / H37Rv)	83332	anaerobic respiration [GO:0009061]	cell wall [GO:0005618]; plasma membrane [GO:0005886]	cell wall [GO:0005618]; plasma membrane [GO:0005886]; electron transfer activity [GO:0009055]; flavin adenine dinucleotide binding [GO:0050660]; oxidoreductase activity [GO:0016491]; succinate dehydrogenase activity [GO:0000104]; anaerobic respiration [GO:0009061]	electron transfer activity [GO:0009055]; flavin adenine dinucleotide binding [GO:0050660]; oxidoreductase activity [GO:0016491]; succinate dehydrogenase activity [GO:0000104]	GO:0000104; GO:0005618; GO:0005886; GO:0009055; GO:0009061; GO:0016491; GO:0050660	83332.Rv0248c;	NA	23493664;886675;	mtu:Rv0248c;mtv:RVBD_0248c;	NA	NA	NA	PF00890;PF02910;	IPR003953;IPR036188;IPR037099;IPR015939;IPR027477;	NA
gene-Rv0249c	gene-Rv0249c	Rv0249c	NC_000962.3:300833-301655	SET4_Sample1-SET4_Sample3	SET4_Sample2-SET4_Sample4	OK	319.475	235.515	-0.439885	-1.73768	0.0141	0.0404372	yes	gene-Rv0249c	Rv0249c	NC_000962.3	300834	301655	Rv0249c	protein_coding	-	NP_214763.1	Note that succinate dehydrogenase forms generally part of an enzyme complex containing four subunits: a flavoprotein (Rv0248c)%2C an iron-sulfur (Rv0247c)%2C and two hydrophobic anchor proteins (Rv0249c).	NA	succinate dehydrogenase membrane anchor subunit	NP_214763.1	O53671	O53671_MYCTU	Rv0249c	Mycobacterium tuberculosis (strain ATCC 25618 / H37Rv)	83332	response to host immune response [GO:0052572]	integral component of membrane [GO:0016021]	integral component of membrane [GO:0016021]; response to host immune response [GO:0052572]	NA	GO:0016021; GO:0052572	83332.Rv0249c;	NA	23493663;886671;	mtu:Rv0249c;mtv:RVBD_0249c;	NA	NA	NA	NA	NA	NA
gene-Rv0250c	gene-Rv0250c	Rv0250c	NC_000962.3:301734-302028	SET4_Sample1-SET4_Sample3	SET4_Sample2-SET4_Sample4	OK	97.6148	188.409	0.948698	2.40608	0.0009	0.00394214	yes	gene-Rv0250c	Rv0250c	NC_000962.3	301735	302028	Rv0250c	protein_coding	-	NP_214764.1	A core mycobacterial gene%3B conserved in mycobacterial strains (See Marmiesse et al.%2C 2004 PMID:14766927).	NA	hypothetical protein	NP_214764.1	O53672	Y250_MYCTU	Rv0250c	Mycobacterium tuberculosis (strain ATCC 25618 / H37Rv)	83332	NA	NA	NA	NA	NA	83332.Rv0250c;	NA	23493662;886669;	mtu:Rv0250c;mtv:RVBD_0250c;	NA	NA	NA	NA	NA	NA
gene-Rv0251c	gene-Rv0251c	hsp	NC_000962.3:302172-302652	SET4_Sample1-SET4_Sample3	SET4_Sample2-SET4_Sample4	OK	37.2003	213.181	2.51869	7.42668	5e-05	0.000296752	yes	gene-Rv0251c	Rv0251c	NC_000962.3	302173	302652	hsp	protein_coding	-	NP_214765.1	Hsp (alternate gene name: hsp20%2C hrpA%2C acr2)%2C heat-stress-induced ribosome-binding protein A. Belongs to the small heat shock protein (HSP20) family.	NA	heat shock protein	NP_214765.1	O53673	O53673_MYCTU	hsp Rv0251c	Mycobacterium tuberculosis (strain ATCC 25618 / H37Rv)	83332	cellular response to superoxide [GO:0071451]; pathogenesis [GO:0009405]; response to antibiotic [GO:0046677]; response to hydrogen peroxide [GO:0042542]	cell wall [GO:0005618]; plasma membrane [GO:0005886]	cell wall [GO:0005618]; plasma membrane [GO:0005886]; cellular response to superoxide [GO:0071451]; pathogenesis [GO:0009405]; response to antibiotic [GO:0046677]; response to hydrogen peroxide [GO:0042542]	NA	GO:0005618; GO:0005886; GO:0009405; GO:0042542; GO:0046677; GO:0071451	83332.Rv0251c;	NA	23493661;886667;	mtu:Rv0251c;mtv:RVBD_0251c;	NA	NA	NA	PF00011;	IPR002068;IPR008978;	NA
gene-Rv0252	gene-Rv0252	nirB	NC_000962.3:302865-305427	SET4_Sample1-SET4_Sample3	SET4_Sample2-SET4_Sample4	OK	19.8636	86.2765	2.11884	8.13752	5e-05	0.000296752	yes	gene-Rv0252	Rv0252	NC_000962.3	302866	305427	nirB	protein_coding	+	NP_214766.1	nirB (alternate gene name: nasB)%2C nitrite reductase [NAD(P)H] large subunit%2C flavoprotein containing siroheme and a 2FE-2S iron-sulfur center. Cofactors: FAD%3B Iron%3B Siroheme.	protein motif:PROSITE:PS00365	nitrite reductase large subunit NirB	NP_214766.1	O53674	O53674_MYCTU	nirB Rv0252	Mycobacterium tuberculosis (strain ATCC 25618 / H37Rv)	83332	nitrate assimilation [GO:0042128]	cell wall [GO:0005618]; cytosol [GO:0005829]; plasma membrane [GO:0005886]	cell wall [GO:0005618]; cytosol [GO:0005829]; plasma membrane [GO:0005886]; 4 iron, 4 sulfur cluster binding [GO:0051539]; flavin adenine dinucleotide binding [GO:0050660]; heme binding [GO:0020037]; metal ion binding [GO:0046872]; NADP binding [GO:0050661]; nitrite reductase [NAD(P)H] activity [GO:0008942]; nitrate assimilation [GO:0042128]	4 iron, 4 sulfur cluster binding [GO:0051539]; flavin adenine dinucleotide binding [GO:0050660]; heme binding [GO:0020037]; metal ion binding [GO:0046872]; NADP binding [GO:0050661]; nitrite reductase [NAD(P)H] activity [GO:0008942]	GO:0005618; GO:0005829; GO:0005886; GO:0008942; GO:0020037; GO:0042128; GO:0046872; GO:0050660; GO:0050661; GO:0051539	83332.Rv0252;	NA	23493660;886665;	mtu:Rv0252;mtv:RVBD_0252;	NA	UPA00653	NA	PF04324;PF01077;PF03460;PF07992;PF18267;	IPR007419;IPR041854;IPR036188;IPR023753;IPR005117;IPR036136;IPR012744;IPR017121;IPR006067;IPR006066;IPR041575;	TIGR02374;
gene-Rv0253	gene-Rv0253	nirD	NC_000962.3:305452-305809	SET4_Sample1-SET4_Sample3	SET4_Sample2-SET4_Sample4	OK	10.6592	21.1032	0.98537	1.41649	0.0515	0.117097	no	gene-Rv0253	Rv0253	NC_000962.3	305453	305809	nirD	protein_coding	+	NP_214767.1	nirD%2Cnitrite reductase [NAD(P)H] small subunit	NA	nitrite reductase small subunit NirD	NP_214767.1	O53675	O53675_MYCTU	nirD Rv0253	Mycobacterium tuberculosis (strain ATCC 25618 / H37Rv)	83332	anaerobic respiration [GO:0009061]	nitrite reductase complex [NAD(P)H] [GO:0009344]	nitrite reductase complex [NAD(P)H] [GO:0009344]; 2 iron, 2 sulfur cluster binding [GO:0051537]; nitrite efflux transmembrane transporter activity [GO:0015514]; nitrite reductase [NAD(P)H] activity [GO:0008942]; anaerobic respiration [GO:0009061]	2 iron, 2 sulfur cluster binding [GO:0051537]; nitrite efflux transmembrane transporter activity [GO:0015514]; nitrite reductase [NAD(P)H] activity [GO:0008942]	GO:0008942; GO:0009061; GO:0009344; GO:0015514; GO:0051537	83332.Rv0253;	NA	23493659;886664;	mtu:Rv0253;mtv:RVBD_0253;	NA	NA	PTHR40562;	PF13806;	IPR017881;IPR012748;IPR036922;	TIGR02378;
gene-Rv0254c	gene-Rv0254c	cobU	NC_000962.3:305824-306349	SET4_Sample1-SET4_Sample3	SET4_Sample2-SET4_Sample4	OK	24.5008	28.6284	0.224615	0.526713	0.45915	0.604558	no	gene-Rv0254c	Rv0254c	NC_000962.3	305825	306349	cobU	protein_coding	-	NP_214768.1	cobU%2Ccobalamin biosynthesis protein including a cobinamide kinase and cobinamide phosphate guanylyltransferase.	protein motif:PROSITE:PS00017	bifunctional cobinamide kinase/cobinamide phosphate guanylyltransferase	NP_214768.1	O53676	O53676_MYCTU	cobU Rv0254c	Mycobacterium tuberculosis (strain ATCC 25618 / H37Rv)	83332	cobalamin biosynthetic process [GO:0009236]	NA	adenosylcobinamide kinase activity [GO:0043752]; GTP binding [GO:0005525]; nucleotidyltransferase activity [GO:0016779]; cobalamin biosynthetic process [GO:0009236]	adenosylcobinamide kinase activity [GO:0043752]; GTP binding [GO:0005525]; nucleotidyltransferase activity [GO:0016779]	GO:0005525; GO:0009236; GO:0016779; GO:0043752	83332.Rv0254c;	NA	23493658;886661;	mtu:Rv0254c;mtv:RVBD_0254c;	NA	UPA00148;UER00237	PTHR34848;	PF02283;	IPR003203;IPR027417;	NA
gene-Rv0255c	gene-Rv0255c	cobQ1	NC_000962.3:306373-307858	SET4_Sample1-SET4_Sample3	SET4_Sample2-SET4_Sample4	OK	12.3555	18.6944	0.597454	1.83038	0.00995	0.0303521	yes	gene-Rv0255c	Rv0255c	NC_000962.3	306374	307858	cobQ1	protein_coding	-	YP_177703.1	Belongs to the COBB/COBQ family%2C COBQ subfamily.	NA	cobyric acid synthase	YP_177703.1	P9WP95	COBQ_MYCTU	cobQ cbiP Rv0255c MTV034.21c	Mycobacterium tuberculosis (strain ATCC 25618 / H37Rv)	83332	cobalamin biosynthetic process [GO:0009236]; glutamine metabolic process [GO:0006541]	NA	ATPase-coupled vitamin B12 transmembrane transporter activity [GO:0015420]; catalytic activity [GO:0003824]; cobalamin biosynthetic process [GO:0009236]; glutamine metabolic process [GO:0006541]	ATPase-coupled vitamin B12 transmembrane transporter activity [GO:0015420]; catalytic activity [GO:0003824]	GO:0003824; GO:0006541; GO:0009236; GO:0015420	83332.Rv0255c;	NA	23493657;886673;	mtu:Rv0255c;mtv:RVBD_0255c;	NA	UPA00148	PTHR21343:SF1;	PF01656;PF07685;	IPR029062;IPR017929;IPR002586;IPR033949;IPR004459;IPR011698;IPR027417;	TIGR00313;
gene-Rv0256c	gene-Rv0256c	PPE2	NC_000962.3:307876-309547	SET4_Sample1-SET4_Sample3	SET4_Sample2-SET4_Sample4	OK	120.887	127.198	0.0734073	0.292414	0.67805	0.786322	no	gene-Rv0256c	Rv0256c	NC_000962.3	307877	309547	PPE2	protein_coding	-	YP_177704.1	A core mycobacterial gene%3B conserved in mycobacterial strains (See Marmiesse et al.%2C 2004 PMID:14766927).	NA	PPE family protein PPE2	YP_177704.1	P9WI47	PPE02_MYCTU	PPE2 Rv0256c	Mycobacterium tuberculosis (strain ATCC 25618 / H37Rv)	83332	NA	plasma membrane [GO:0005886]	plasma membrane [GO:0005886]	NA	GO:0005886	83332.Rv0256c;	NA	23493656;886684;	mtu:Rv0256c;mtv:RVBD_0256c;	R-HSA-9636249;	NA	NA	PF00823;	IPR000030;IPR038332;	NA
gene-Rv0257	gene-Rv0257	Rv0257	NC_000962.3:309698-310073	SET4_Sample1-SET4_Sample3	SET4_Sample2-SET4_Sample4	OK	59.9543	94.8192	0.661316	1.75631	0.0149	0.0422992	yes	gene-Rv0257	Rv0257	NC_000962.3	309699	310073	Rv0257	protein_coding	+	YP_177620.1	A core mycobacterial gene%3B conserved in mycobacterial strains (See Marmiesse et al.%2C 2004 PMID:14766927)	NA	hypothetical protein	YP_177620.1	L7N694	L7N694_MYCTU	Rv0257	Mycobacterium tuberculosis (strain ATCC 25618 / H37Rv)	83332	NA	NA	NA	NA	NA	83332.Rv0257;	NA	3205110;	mtu:Rv0257;mtv:RVBD_0257;	NA	NA	NA	NA	NA	NA
gene-Rv0258c	gene-Rv0258c	Rv0258c	NC_000962.3:310293-310749	SET4_Sample1-SET4_Sample3	SET4_Sample2-SET4_Sample4	OK	53.3692	87.9138	0.720083	2.08833	0.0043	0.0152068	yes	gene-Rv0258c	Rv0258c	NC_000962.3	310294	310749	Rv0258c	protein_coding	-	NP_214772.1	NA	NA	hypothetical protein	NP_214772.1	P95215	P95215_MYCTU	Rv0258c	Mycobacterium tuberculosis (strain ATCC 25618 / H37Rv)	83332	NA	NA	NA	NA	NA	83332.Rv0258c;	NA	23493654;886654;	mtu:Rv0258c;mtv:RVBD_0258c;	NA	NA	NA	PF17920;	IPR036271;IPR041678;	NA
gene-Rv0259c	gene-Rv0259c	Rv0259c	NC_000962.3:310773-312659	SET4_Sample1-SET4_Sample3	SET4_Sample2-SET4_Sample4	OK	17.2288	53.7857	1.6424	3.1721	5e-05	0.000296752	yes	gene-Rv0259c	Rv0259c	NC_000962.3	310774	311517	Rv0259c	protein_coding	-	NP_214773.1	NA	NA	hypothetical protein	NP_214773.1	P95216	P95216_MYCTU	Rv0259c	Mycobacterium tuberculosis (strain ATCC 25618 / H37Rv)	83332	cobalamin biosynthetic process [GO:0009236]	NA	sirohydrochlorin cobaltochelatase activity [GO:0016852]; cobalamin biosynthetic process [GO:0009236]	sirohydrochlorin cobaltochelatase activity [GO:0016852]	GO:0009236; GO:0016852	83332.Rv0259c;	NA	23493653;886657;	mtu:Rv0259c;mtv:RVBD_0259c;	NA	NA	NA	PF01903;	IPR002762;	NA
gene-Rv0260c	gene-Rv0260c	Rv0260c	NC_000962.3:310773-312659	SET4_Sample1-SET4_Sample3	SET4_Sample2-SET4_Sample4	OK	10.5146	119.191	3.50281	9.33249	5e-05	0.000296752	yes	gene-Rv0260c	Rv0260c	NC_000962.3	311514	312659	Rv0260c	protein_coding	-	NP_214774.1	NA	NA	transcriptional regulator	NP_214774.1	P95217	P95217_MYCTU	Rv0260c	Mycobacterium tuberculosis (strain ATCC 25618 / H37Rv)	83332	phosphorelay signal transduction system [GO:0000160]; regulation of transcription, DNA-templated [GO:0006355]; uroporphyrinogen III biosynthetic process [GO:0006780]	cell wall [GO:0005618]	cell wall [GO:0005618]; DNA binding [GO:0003677]; uroporphyrinogen-III synthase activity [GO:0004852]; phosphorelay signal transduction system [GO:0000160]; regulation of transcription, DNA-templated [GO:0006355]; uroporphyrinogen III biosynthetic process [GO:0006780]	DNA binding [GO:0003677]; uroporphyrinogen-III synthase activity [GO:0004852]	GO:0000160; GO:0003677; GO:0004852; GO:0005618; GO:0006355; GO:0006780	83332.Rv0260c;	NA	23493652;886651;	mtu:Rv0260c;mtv:RVBD_0260c;	NA	NA	PTHR40082;	PF02602;PF00486;	IPR036108;IPR003754;IPR001867;IPR016032;IPR039793;IPR036388;	NA
gene-Rv0261c	gene-Rv0261c	narK3	NC_000962.3:312758-314168	SET4_Sample1-SET4_Sample3	SET4_Sample2-SET4_Sample4	OK	7.38601	17.8487	1.27295	3.47264	0.0001	0.000551826	yes	gene-Rv0261c	Rv0261c	NC_000962.3	312759	314168	narK3	protein_coding	-	NP_214775.1	Belongs to the nark/NASA family of transporters.	NA	nitrate/nitrite transporter	NP_214775.1	P95218	P95218_MYCTU	narK3 Rv0261c	Mycobacterium tuberculosis (strain ATCC 25618 / H37Rv)	83332	nitrate transport [GO:0015706]; nitrite transport [GO:0015707]	integral component of plasma membrane [GO:0005887]	integral component of plasma membrane [GO:0005887]; nitrate transmembrane transporter activity [GO:0015112]; nitrite efflux transmembrane transporter activity [GO:0015514]; nitrate transport [GO:0015706]; nitrite transport [GO:0015707]	nitrate transmembrane transporter activity [GO:0015112]; nitrite efflux transmembrane transporter activity [GO:0015514]	GO:0005887; GO:0015112; GO:0015514; GO:0015706; GO:0015707	83332.Rv0261c;	NA	23493651;886663;	mtu:Rv0261c;mtv:RVBD_0261c;	NA	NA	NA	PF07690;	IPR011701;IPR036259;	NA
gene-Rv0262c	gene-Rv0262c	aac	NC_000962.3:314308-314854	SET4_Sample1-SET4_Sample3	SET4_Sample2-SET4_Sample4	OK	10.0342	23.029	1.19853	2.36636	0.002	0.00789749	yes	gene-Rv0262c	Rv0262c	NC_000962.3	314309	314854	aac	protein_coding	-	NP_214776.1	NA	NA	aminoglycoside 2'-N-acetyltransferase	NP_214776.1	P9WQG9	AAC2_MYCTU	aac Rv0262c MTCY06A4.06c	Mycobacterium tuberculosis (strain ATCC 25618 / H37Rv)	83332	aminoglycoside antibiotic catabolic process [GO:0030649]; response to antibiotic [GO:0046677]	plasma membrane [GO:0005886]	plasma membrane [GO:0005886]; aminoglycoside 2'-N-acetyltransferase activity [GO:0047921]; aminoglycoside N-acetyltransferase activity [GO:0034069]; aminoglycoside antibiotic catabolic process [GO:0030649]; response to antibiotic [GO:0046677]	aminoglycoside 2'-N-acetyltransferase activity [GO:0047921]; aminoglycoside N-acetyltransferase activity [GO:0034069]	GO:0005886; GO:0030649; GO:0034069; GO:0046677; GO:0047921	83332.Rv0262c;	NA	23493650;886648;	ag:AAB17563;mtu:Rv0262c;mtv:RVBD_0262c;	NA	NA	NA	NA	IPR016181;IPR000182;	NA
gene-Rv0263c	gene-Rv0263c	Rv0263c	NC_000962.3:314863-315766	SET4_Sample1-SET4_Sample3	SET4_Sample2-SET4_Sample4	OK	17.485	18.3881	0.0726555	0.197847	0.78075	0.859262	no	gene-Rv0263c	Rv0263c	NC_000962.3	314864	315766	Rv0263c	protein_coding	-	NP_214777.1	NA	NA	hypothetical protein	NP_214777.1	P95220	P95220_MYCTU	Rv0263c	Mycobacterium tuberculosis (strain ATCC 25618 / H37Rv)	83332	NA	NA	NA	NA	NA	83332.Rv0263c;	NA	23493649;886659;	mtu:Rv0263c;mtv:RVBD_0263c;	NA	NA	NA	PF02626;	IPR003778;IPR029000;	TIGR00724;
gene-Rv0264c	gene-Rv0264c	Rv0264c	NC_000962.3:315782-316415	SET4_Sample1-SET4_Sample3	SET4_Sample2-SET4_Sample4	OK	6.41579	7.16151	0.158637	0.259365	0.71945	0.815078	no	gene-Rv0264c	Rv0264c	NC_000962.3	315783	316415	Rv0264c	protein_coding	-	NP_214778.1	NA	NA	hypothetical protein	NP_214778.1	P95221	P95221_MYCTU	Rv0264c	Mycobacterium tuberculosis (strain ATCC 25618 / H37Rv)	83332	suppression by symbiont of host immune response [GO:0052562]	NA	suppression by symbiont of host immune response [GO:0052562]	NA	GO:0052562	83332.Rv0264c;	NA	23493648;886646;	mtu:Rv0264c;mtv:RVBD_0264c;	NA	NA	PTHR34698;	PF02682;	IPR003833;IPR029000;IPR010016;	NA
gene-Rv0265c	gene-Rv0265c	Rv0265c	NC_000962.3:316510-317503	SET4_Sample1-SET4_Sample3	SET4_Sample2-SET4_Sample4	OK	35.2916	36.1107	0.0331044	0.111918	0.87045	0.913949	no	gene-Rv0265c	Rv0265c	NC_000962.3	316511	317503	Rv0265c	protein_coding	-	YP_177705.1	NA	protein motif:PROSITE:PS00013	iron ABC transporter substrate-binding lipoprotein	YP_177705.1	L7N6B2	L7N6B2_MYCTU	Rv0265c	Mycobacterium tuberculosis (strain ATCC 25618 / H37Rv)	83332	NA	outer membrane-bounded periplasmic space [GO:0030288]	outer membrane-bounded periplasmic space [GO:0030288]	NA	GO:0030288	83332.Rv0265c;	NA	23493647;886650;	mtu:Rv0265c;mtv:RVBD_0265c;	NA	NA	NA	PF01497;	IPR002491;IPR006311;	NA
gene-Rv0266c	gene-Rv0266c	oplA	NC_000962.3:317524-321154	SET4_Sample1-SET4_Sample3	SET4_Sample2-SET4_Sample4	OK	15.0038	15.5473	0.0513355	0.193893	0.78545	0.861594	no	gene-Rv0266c	Rv0266c	NC_000962.3	317525	321154	oplA	protein_coding	-	NP_214780.1	NA	NA	5-oxoprolinase OplA	NP_214780.1	P95223	P95223_MYCTU	oplA Rv0266c	Mycobacterium tuberculosis (strain ATCC 25618 / H37Rv)	83332	glutathione metabolic process [GO:0006749]	cytosol [GO:0005829]; plasma membrane [GO:0005886]	cytosol [GO:0005829]; plasma membrane [GO:0005886]; 5-oxoprolinase (ATP-hydrolyzing) activity [GO:0017168]; glutathione metabolic process [GO:0006749]	5-oxoprolinase (ATP-hydrolyzing) activity [GO:0017168]	GO:0005829; GO:0005886; GO:0006749; GO:0017168	83332.Rv0266c;	NA	23493646;886642;	mtu:Rv0266c;mtv:RVBD_0266c;	NA	NA	NA	PF05378;PF01968;PF02538;	IPR008040;IPR002821;IPR003692;	NA
gene-Rv0267	gene-Rv0267	narU	NC_000962.3:321330-322722	SET4_Sample1-SET4_Sample3	SET4_Sample2-SET4_Sample4	OK	15.4361	22.6166	0.551071	1.76088	0.013	0.0378348	yes	gene-Rv0267	Rv0267	NC_000962.3	321331	322722	narU	protein_coding	+	NP_214781.1	Belongs to the nark/NASA family of transporters.	NA	nitrite extrusion protein NarU	NP_214781.1	P95224	P95224_MYCTU	narU Rv0267	Mycobacterium tuberculosis (strain ATCC 25618 / H37Rv)	83332	nitrate assimilation [GO:0042128]; nitrate transport [GO:0015706]; nitrite transport [GO:0015707]	integral component of plasma membrane [GO:0005887]; plasma membrane [GO:0005886]	integral component of plasma membrane [GO:0005887]; plasma membrane [GO:0005886]; nitrate transmembrane transporter activity [GO:0015112]; nitrite efflux transmembrane transporter activity [GO:0015514]; nitrate assimilation [GO:0042128]; nitrate transport [GO:0015706]; nitrite transport [GO:0015707]	nitrate transmembrane transporter activity [GO:0015112]; nitrite efflux transmembrane transporter activity [GO:0015514]	GO:0005886; GO:0005887; GO:0015112; GO:0015514; GO:0015706; GO:0015707; GO:0042128	83332.Rv0267;	NA	23493645;886644;	mtu:Rv0267;mtv:RVBD_0267;	NA	NA	NA	PF07690;	IPR011701;IPR036259;IPR004737;	TIGR00886;
gene-Rv0268c	gene-Rv0268c	Rv0268c	NC_000962.3:322763-323273	SET4_Sample1-SET4_Sample3	SET4_Sample2-SET4_Sample4	OK	345.849	513.153	0.569249	2.25669	0.0014	0.00582074	yes	gene-Rv0268c	Rv0268c	NC_000962.3	322764	323273	Rv0268c	protein_coding	-	NP_214782.1	NA	NA	hypothetical protein	NP_214782.1	P95225	Y268_MYCTU	Rv0268c LH57_01465	Mycobacterium tuberculosis (strain ATCC 25618 / H37Rv)	83332	NA	NA	NA	NA	NA	83332.Rv0268c;	NA	23493644;886647;	mtu:Rv0268c;mtv:RVBD_0268c;	NA	NA	NA	PF02604;	IPR006442;IPR036165;	NA
gene-Rv0269c	gene-Rv0269c	Rv0269c	NC_000962.3:323337-324531	SET4_Sample1-SET4_Sample3	SET4_Sample2-SET4_Sample4	OK	40.0009	37.4695	-0.0943159	-0.340298	0.62375	0.747625	no	gene-Rv0269c	Rv0269c	NC_000962.3	323338	324531	Rv0269c	protein_coding	-	NP_214783.1	NA	NA	hypothetical protein	NP_214783.1	P95226	P95226_MYCTU	Rv0269c	Mycobacterium tuberculosis (strain ATCC 25618 / H37Rv)	83332	NA	NA	NA	NA	NA	83332.Rv0269c;	NA	23493643;886640;	mtu:Rv0269c;mtv:RVBD_0269c;	NA	NA	NA	NA	NA	NA
gene-Rv0270	gene-Rv0270	fadD2	NC_000962.3:324566-326249	SET4_Sample1-SET4_Sample3	SET4_Sample2-SET4_Sample4	OK	122.951	137.728	0.163735	0.650837	0.35465	0.505228	no	gene-Rv0270	Rv0270	NC_000962.3	324567	326249	fadD2	protein_coding	+	NP_214784.1	NA	protein motif:PROSITE:PS00455	fatty-acid--CoA ligase FadD2	NP_214784.1	P95227	P95227_MYCTU	fadD2 Rv0270	Mycobacterium tuberculosis (strain ATCC 25618 / H37Rv)	83332	NA	cell wall [GO:0005618]; plasma membrane [GO:0005886]	cell wall [GO:0005618]; plasma membrane [GO:0005886]; CoA-ligase activity [GO:0016405]	CoA-ligase activity [GO:0016405]	GO:0005618; GO:0005886; GO:0016405	83332.Rv0270;	NA	23493642;886637;	mtu:Rv0270;mtv:RVBD_0270;	NA	NA	NA	PF00501;PF13193;	IPR025110;IPR020845;IPR000873;IPR042099;	NA
gene-Rv0271c	gene-Rv0271c	fadE6	NC_000962.3:326265-328461	SET4_Sample1-SET4_Sample3	SET4_Sample2-SET4_Sample4	OK	37.9092	97.9647	1.36972	5.39745	5e-05	0.000296752	yes	gene-Rv0271c	Rv0271c	NC_000962.3	326266	328461	fadE6	protein_coding	-	NP_214785.1	NA	NA	acyl-CoA dehydrogenase FadE6	NP_214785.1	P95228	P95228_MYCTU	fadE6 Rv0271c	Mycobacterium tuberculosis (strain ATCC 25618 / H37Rv)	83332	NA	cell wall [GO:0005618]; plasma membrane [GO:0005886]	cell wall [GO:0005618]; plasma membrane [GO:0005886]; flavin adenine dinucleotide binding [GO:0050660]; oxidoreductase activity, acting on the CH-CH group of donors [GO:0016627]	flavin adenine dinucleotide binding [GO:0050660]; oxidoreductase activity, acting on the CH-CH group of donors [GO:0016627]	GO:0005618; GO:0005886; GO:0016627; GO:0050660	83332.Rv0271c;	NA	23493641;886641;	mtu:Rv0271c;mtv:RVBD_0271c;	NA	NA	NA	PF00441;PF02770;PF02771;	IPR006091;IPR036250;IPR009075;IPR013786;IPR037069;IPR009100;	NA
gene-Rv0272c	gene-Rv0272c	Rv0272c	NC_000962.3:328574-330325	SET4_Sample1-SET4_Sample3	SET4_Sample2-SET4_Sample4	OK	40.2858	84.3958	1.0669	3.13075	5e-05	0.000296752	yes	gene-Rv0272c	Rv0272c	NC_000962.3	328575	329708	Rv0272c	protein_coding	-	NP_214786.1	NA	NA	hypothetical protein	NP_214786.1	P95229	P95229_MYCTU	Rv0272c	Mycobacterium tuberculosis (strain ATCC 25618 / H37Rv)	83332	NA	NA	NA	NA	NA	83332.Rv0272c;	NA	23493640;886635;	mtu:Rv0272c;mtv:RVBD_0272c;	NA	NA	NA	NA	IPR029058;	NA
gene-Rv0273c	gene-Rv0273c	Rv0273c	NC_000962.3:328574-330325	SET4_Sample1-SET4_Sample3	SET4_Sample2-SET4_Sample4	OK	79.922	130.276	0.704908	1.79062	0.0113	0.0336857	yes	gene-Rv0273c	Rv0273c	NC_000962.3	329705	330325	Rv0273c	protein_coding	-	NP_214787.1	NA	NA	transcriptional regulator	NP_214787.1	O86342	O86342_MYCTU	Rv0273c	Mycobacterium tuberculosis (strain ATCC 25618 / H37Rv)	83332	NA	NA	DNA binding [GO:0003677]	DNA binding [GO:0003677]	GO:0003677	83332.Rv0273c;	NA	23493639;886633;	mtu:Rv0273c;mtv:RVBD_0273c;	NA	NA	NA	PF00440;	IPR009057;IPR001647;IPR036271;	NA
gene-Rv0274	gene-Rv0274	Rv0274	NC_000962.3:330421-331658	SET4_Sample1-SET4_Sample3	SET4_Sample2-SET4_Sample4	OK	56.116	156.108	1.47606	3.80583	5e-05	0.000296752	yes	gene-Rv0274	Rv0274	NC_000962.3	330422	331003	Rv0274	protein_coding	+	NP_214788.1	NA	protein motif:PROSITE:PS00082	hypothetical protein	NP_214788.1	O53680	O53680_MYCTU	Rv0274	Mycobacterium tuberculosis (strain ATCC 25618 / H37Rv)	83332	aromatic compound catabolic process [GO:0019439]	NA	dioxygenase activity [GO:0051213]; ferrous iron binding [GO:0008198]; aromatic compound catabolic process [GO:0019439]	dioxygenase activity [GO:0051213]; ferrous iron binding [GO:0008198]	GO:0008198; GO:0019439; GO:0051213	83332.Rv0274;	NA	23493638;886631;	mtu:Rv0274;mtv:RVBD_0274;	NA	NA	NA	PF00903;	IPR029068;IPR004360;IPR037523;IPR000486;	NA
gene-Rv0275c	gene-Rv0275c	Rv0275c	NC_000962.3:330421-331658	SET4_Sample1-SET4_Sample3	SET4_Sample2-SET4_Sample4	OK	28.2644	86.7373	1.61767	3.46774	5e-05	0.000296752	yes	gene-Rv0275c	Rv0275c	NC_000962.3	330933	331658	Rv0275c	protein_coding	-	YP_177706.1	NA	NA	transcriptional regulator	YP_177706.1	L7N6A2	L7N6A2_MYCTU	Rv0275c	Mycobacterium tuberculosis (strain ATCC 25618 / H37Rv)	83332	NA	NA	DNA binding [GO:0003677]	DNA binding [GO:0003677]	GO:0003677	83332.Rv0275c;	NA	23493637;886629;	mtu:Rv0275c;mtv:RVBD_0275c;	NA	NA	NA	PF00440;	IPR009057;IPR001647;	NA
gene-Rv0276	gene-Rv0276	Rv0276	NC_000962.3:331747-332668	SET4_Sample1-SET4_Sample3	SET4_Sample2-SET4_Sample4	OK	96.823	219.514	1.18089	4.63053	5e-05	0.000296752	yes	gene-Rv0276	Rv0276	NC_000962.3	331748	332668	Rv0276	protein_coding	+	NP_214790.1	NA	NA	hypothetical protein	NP_214790.1	O53682	O53682_MYCTU	Rv0276	Mycobacterium tuberculosis (strain ATCC 25618 / H37Rv)	83332	NA	plasma membrane [GO:0005886]	plasma membrane [GO:0005886]	NA	GO:0005886	83332.Rv0276;	NA	23493636;886627;	mtu:Rv0276;mtv:RVBD_0276;	NA	NA	NA	PF09995;	IPR018713;	NA
gene-Rv0277A	gene-Rv0277A	vapB25	NC_000962.3:333159-333417	SET4_Sample1-SET4_Sample3	SET4_Sample2-SET4_Sample4	OK	1433.76	4585.05	1.67713	6.22528	5e-05	0.000296752	yes	gene-Rv0277A	Rv0277A	NC_000962.3	333160	333417	vapB25	pseudogene	-	NA	NA	NA	NA	NA	NA	NA	NA	NA	NA	NA	NA	NA	NA	NA	NA	NA	NA	NA	NA	NA	NA	NA	NA	NA
gene-Rv0277c	gene-Rv0277c	vapC25	NC_000962.3:332707-333136	SET4_Sample1-SET4_Sample3	SET4_Sample2-SET4_Sample4	OK	91.9542	56.5972	-0.700185	-1.98488	0.0063	0.0208532	yes	gene-Rv0277c	Rv0277c	NC_000962.3	332708	333136	vapC25	protein_coding	-	NP_214791.1	toxin%2C contains PIN domain	NA	ribonuclease VapC25	NP_214791.1	P9WF85	VPC25_MYCTU	vapC25 Rv0277c	Mycobacterium tuberculosis (strain ATCC 25618 / H37Rv)	83332	negative regulation of growth [GO:0045926]	NA	magnesium ion binding [GO:0000287]; ribonuclease activity [GO:0004540]; negative regulation of growth [GO:0045926]	magnesium ion binding [GO:0000287]; ribonuclease activity [GO:0004540]	GO:0000287; GO:0004540; GO:0045926	83332.Rv0277c;	NA	23493635;886625;	mtu:Rv0277c;mtv:RVBD_0277c;	NA	NA	NA	PF01850;	IPR006226;IPR029060;IPR002716;IPR022907;	TIGR00028;
gene-Rv0278c	gene-Rv0278c	Rv0278c	NC_000962.3:333436-336310	SET4_Sample1-SET4_Sample3	SET4_Sample2-SET4_Sample4	OK	1.21877	1.60826	0.400071	0.730063	0.2951	0.443893	no	gene-Rv0278c	Rv0278c	NC_000962.3	333437	336310	Rv0278c	protein_coding	-	YP_177707.1	NA	protein motif:PROSITE:PS00583	PE-PGRS family protein PE_PGRS3	YP_177707.1	P9WIG3	PG03_MYCTU	PE_PGRS3 Rv0278c MTV035.06c	Mycobacterium tuberculosis (strain ATCC 25618 / H37Rv)	83332	NA	NA	NA	NA	NA	83332.Rv0278c;	NA	886623;	mtu:Rv0278c;	NA	NA	NA	PF00934;	IPR000084;	NA
gene-Rv0279c	gene-Rv0279c	PE_PGRS4	NC_000962.3:336559-339073	SET4_Sample1-SET4_Sample3	SET4_Sample2-SET4_Sample4	OK	2.41412	4.28661	0.828341	1.89387	0.0092	0.0283504	yes	gene-Rv0279c	Rv0279c	NC_000962.3	336560	339073	PE_PGRS4	protein_coding	-	YP_177708.1	NA	NA	PE-PGRS family protein PE_PGRS4	YP_177708.1	L0T4W6	L0T4W6_MYCTU	PE_PGRS4 Rv0279c	Mycobacterium tuberculosis (strain ATCC 25618 / H37Rv)	83332	NA	NA	NA	NA	NA	83332.Rv0279c;	NA	886621;	mtu:Rv0279c;	NA	NA	NA	PF00934;	IPR000084;	NA
gene-Rv0280	gene-Rv0280	PPE3	NC_000962.3:339363-340974	SET4_Sample1-SET4_Sample3	SET4_Sample2-SET4_Sample4	OK	43.7454	11.8874	-1.8797	-6.25986	5e-05	0.000296752	yes	gene-Rv0280	Rv0280	NC_000962.3	339364	340974	PPE3	protein_coding	+	YP_177709.1	NA	NA	PPE family protein PPE3	YP_177709.1	P9WI45	PPE03_MYCTU	PPE3 Rv0280	Mycobacterium tuberculosis (strain ATCC 25618 / H37Rv)	83332	NA	NA	NA	NA	NA	83332.Rv0280;	NA	23493631;886619;	mtu:Rv0280;mtv:RVBD_0280;	NA	NA	NA	PF00823;	IPR000030;IPR038332;	NA
gene-Rv0281	gene-Rv0281	Rv0281	NC_000962.3:340997-341906	SET4_Sample1-SET4_Sample3	SET4_Sample2-SET4_Sample4	OK	209.885	253.57	0.272787	1.08408	0.12695	0.237971	no	gene-Rv0281	Rv0281	NC_000962.3	340998	341906	Rv0281	protein_coding	+	NP_214795.1	NA	NA	S-adenosylmethionine-dependent methyltransferase	NP_214795.1	P9WFI9	Y293_MYCTU	Rv0281	Mycobacterium tuberculosis (strain ATCC 25618 / H37Rv)	83332	methylation [GO:0032259]	plasma membrane [GO:0005886]	plasma membrane [GO:0005886]; methyltransferase activity [GO:0008168]; methylation [GO:0032259]	methyltransferase activity [GO:0008168]	GO:0005886; GO:0008168; GO:0032259	83332.Rv0281;	NA	23493630;886618;	mtu:Rv0281;mtv:RVBD_0281;	NA	NA	NA	PF04072;	IPR011610;IPR007213;IPR029063;	TIGR00027;
gene-Rv0282	gene-Rv0282	eccA3	NC_000962.3:342129-349932	SET4_Sample1-SET4_Sample3	SET4_Sample2-SET4_Sample4	OK	788.81	370.668	-1.08955	-2.3214	0.0015	0.00613906	yes	gene-Rv0282	Rv0282	NC_000962.3	342130	344025	eccA3	protein_coding	+	NP_214796.1	NA	protein motif:PROSITE:PS00017	ESX-3 secretion system protein EccA	NP_214796.1	P9WPI3	ECCA3_MYCTU	eccA3 Rv0282 MTV035.10	Mycobacterium tuberculosis (strain ATCC 25618 / H37Rv)	83332	cellular response to iron ion starvation [GO:0010106]; iron ion homeostasis [GO:0055072]; siderophore-dependent iron import into cell [GO:0033214]; zinc ion homeostasis [GO:0055069]	cell wall [GO:0005618]; cytosol [GO:0005829]; plasma membrane [GO:0005886]	cell wall [GO:0005618]; cytosol [GO:0005829]; plasma membrane [GO:0005886]; ATP binding [GO:0005524]; ATPase activity [GO:0016887]; cellular response to iron ion starvation [GO:0010106]; iron ion homeostasis [GO:0055072]; siderophore-dependent iron import into cell [GO:0033214]; zinc ion homeostasis [GO:0055069]	ATPase activity [GO:0016887]; ATP binding [GO:0005524]	GO:0005524; GO:0005618; GO:0005829; GO:0005886; GO:0010106; GO:0016887; GO:0033214; GO:0055069; GO:0055072	83332.Rv0282;	NA	23493629;886613;	mtu:Rv0282;mtv:RVBD_0282;	NA	NA	NA	PF00004;PF17866;	IPR003593;IPR041627;IPR003959;IPR000641;IPR027417;IPR023835;IPR011990;	TIGR03922;
gene-Rv0283	gene-Rv0283	eccB3	NC_000962.3:342129-349932	SET4_Sample1-SET4_Sample3	SET4_Sample2-SET4_Sample4	OK	267.701	148.019	-0.854841	-0.986727	0.15535	0.27973	no	gene-Rv0283	Rv0283	NC_000962.3	344022	345638	eccB3	protein_coding	+	NP_214797.1	NA	protein motif:PROSITE:PS00017	ESX-3 secretion system protein EccB3	NP_214797.1	P9WNR3	ECCB3_MYCTU	eccB3 Rv0283	Mycobacterium tuberculosis (strain ATCC 25618 / H37Rv)	83332	NA	cell wall [GO:0005618]; extracellular region [GO:0005576]; integral component of plasma membrane [GO:0005887]; plasma membrane [GO:0005886]	cell wall [GO:0005618]; extracellular region [GO:0005576]; integral component of plasma membrane [GO:0005887]; plasma membrane [GO:0005886]; ATP binding [GO:0005524]; hydrolase activity [GO:0016787]	ATP binding [GO:0005524]; hydrolase activity [GO:0016787]	GO:0005524; GO:0005576; GO:0005618; GO:0005886; GO:0005887; GO:0016787	83332.Rv0283;	NA	23493628;886645;	mtu:Rv0283;mtv:RVBD_0283;	NA	NA	PTHR40765;	PF05108;	IPR007795;IPR042485;	TIGR03919;
gene-Rv0284	gene-Rv0284	eccC3	NC_000962.3:342129-349932	SET4_Sample1-SET4_Sample3	SET4_Sample2-SET4_Sample4	OK	349.028	204.039	-0.774497	-1.73236	0.0134	0.0387692	yes	gene-Rv0284	Rv0284	NC_000962.3	345635	349627	eccC3	protein_coding	+	NP_214798.1	NA	protein motif:PROSITE:PS00017	ESX-3 secretion system protein EccC3	NP_214798.1	P9WNA9	ECCC3_MYCTU	eccC3 Rv0284	Mycobacterium tuberculosis (strain ATCC 25618 / H37Rv)	83332	NA	cell wall [GO:0005618]; integral component of plasma membrane [GO:0005887]; plasma membrane [GO:0005886]	cell wall [GO:0005618]; integral component of plasma membrane [GO:0005887]; plasma membrane [GO:0005886]; ATP binding [GO:0005524]; DNA binding [GO:0003677]	ATP binding [GO:0005524]; DNA binding [GO:0003677]	GO:0003677; GO:0005524; GO:0005618; GO:0005886; GO:0005887	83332.Rv0284;	NA	23493627;886611;	mtu:Rv0284;mtv:RVBD_0284;	NA	NA	NA	PF01580;	IPR003593;IPR023836;IPR023837;IPR002543;IPR027417;	TIGR03924;TIGR03925;
gene-Rv0285	gene-Rv0285	PE5	NC_000962.3:342129-349932	SET4_Sample1-SET4_Sample3	SET4_Sample2-SET4_Sample4	OK	73.8967	60.858	-0.280062	-0.0471185	0.8829	0.921848	no	gene-Rv0285	Rv0285	NC_000962.3	349624	349932	PE5	protein_coding	+	YP_177710.1	A core mycobacterial gene%3B conserved in mycobacterial strains (See Marmiesse et al.%2C 2004 PMID:14766927).	NA	PE family protein PE5	YP_177710.1	L7N695	PE05_MYCTU	PE5 Rv0285 LH57_01560	Mycobacterium tuberculosis (strain ATCC 25618 / H37Rv)	83332	pathogenesis [GO:0009405]	cell surface [GO:0009986]; envelope [GO:0031975]; extracellular region [GO:0005576]	cell surface [GO:0009986]; envelope [GO:0031975]; extracellular region [GO:0005576]; pathogenesis [GO:0009405]	NA	GO:0005576; GO:0009405; GO:0009986; GO:0031975	83332.Rv0285;	NA	23493626;886608;	mtu:Rv0285;mtv:RVBD_0285;	NA	NA	NA	PF00934;	IPR000084;	NA
gene-Rv0286	gene-Rv0286	PPE4	NC_000962.3:349934-351476	SET4_Sample1-SET4_Sample3	SET4_Sample2-SET4_Sample4	OK	136.586	104.987	-0.379603	-1.50509	0.03065	0.0765568	no	gene-Rv0286	Rv0286	NC_000962.3	349935	351476	PPE4	protein_coding	+	YP_177711.1	NA	NA	PPE family protein PPE4	YP_177711.1	P9WI43	PPE04_MYCTU	PPE4 Rv0286	Mycobacterium tuberculosis (strain ATCC 25618 / H37Rv)	83332	NA	integral component of membrane [GO:0016021]; plasma membrane [GO:0005886]	integral component of membrane [GO:0016021]; plasma membrane [GO:0005886]	NA	GO:0005886; GO:0016021	83332.Rv0286;	NA	23493625;886607;	mtu:Rv0286;mtv:RVBD_0286;	NA	NA	NA	PF00823;	IPR000030;IPR038332;	NA
gene-Rv0287	gene-Rv0287	esxG	NC_000962.3:351524-351818	SET4_Sample1-SET4_Sample3	SET4_Sample2-SET4_Sample4	OK	128.996	122.403	-0.0756931	-0.185008	0.78925	0.86332	no	gene-Rv0287	Rv0287	NC_000962.3	351525	351818	esxG	protein_coding	+	NP_214801.1	NA	NA	ESAT-6 like protein EsxG	NP_214801.1	O53692	ESXG_MYCTU	esxG Rv0287 LH57_01570	Mycobacterium tuberculosis (strain ATCC 25618 / H37Rv)	83332	pathogenesis [GO:0009405]	extracellular region [GO:0005576]	extracellular region [GO:0005576]; pathogenesis [GO:0009405]	NA	GO:0005576; GO:0009405	83332.Rv0287;	O53692;	23493624;886604;	mtu:Rv0287;mtv:RVBD_0287;	R-HSA-9635644;R-HSA-9636383;	NA	NA	PF06013;	IPR036689;IPR010310;	NA
gene-Rv0288	gene-Rv0288	esxH	NC_000962.3:351847-352138	SET4_Sample1-SET4_Sample3	SET4_Sample2-SET4_Sample4	OK	804.086	457.604	-0.813252	-2.96371	5e-05	0.000296752	yes	gene-Rv0288	Rv0288	NC_000962.3	351848	352138	esxH	protein_coding	+	NP_214802.1	A core mycobacterial gene%3B conserved in mycobacterial strains (See Marmiesse et al.%2C 2004 PMID:14766927). Predicted possible vaccine candidate (See Zvi et al.%2C2008).	NA	ESAT-6-like protein EsxH	NP_214802.1	P9WNK3	ESXH_MYCTU	esxH cfp7 Rv0288 MTV035.16	Mycobacterium tuberculosis (strain ATCC 25618 / H37Rv)	83332	pathogenesis [GO:0009405]	extracellular region [GO:0005576]	extracellular region [GO:0005576]; metal ion binding [GO:0046872]; pathogenesis [GO:0009405]	metal ion binding [GO:0046872]	GO:0005576; GO:0009405; GO:0046872	83332.Rv0288;	P9WNK3;	23493623;886603;	mtu:Rv0288;mtv:RVBD_0288;	R-HSA-9635644;R-HSA-9636383;	NA	NA	PF06013;	IPR036689;IPR010310;	TIGR03930;
gene-Rv0289	gene-Rv0289	espG3	NC_000962.3:352148-353036	SET4_Sample1-SET4_Sample3	SET4_Sample2-SET4_Sample4	OK	135.62	90.243	-0.587679	-2.28603	0.00155	0.00631738	yes	gene-Rv0289	Rv0289	NC_000962.3	352149	353036	espG3	protein_coding	+	NP_214803.1	A core mycobacterial gene%3B conserved in mycobacterial strains (See Marmiesse et al.%2C 2004 PMID:14766927).	NA	ESX-3 secretion-associated protein EspG3	NP_214803.1	P9WJC7	ESPG3_MYCTU	espG3 Rv0289	Mycobacterium tuberculosis (strain ATCC 25618 / H37Rv)	83332	NA	cytoplasm [GO:0005737]	cytoplasm [GO:0005737]	NA	GO:0005737	83332.Rv0289;	NA	23493622;886602;	mtu:Rv0289;mtv:RVBD_0289;	NA	NA	NA	PF14011;	IPR025734;	NA
gene-Rv0290	gene-Rv0290	eccD3	NC_000962.3:353082-358064	SET4_Sample1-SET4_Sample3	SET4_Sample2-SET4_Sample4	OK	41.5311	28.0143	-0.568033	-0.832156	0.23655	0.377961	no	gene-Rv0290	Rv0290	NC_000962.3	353083	354501	eccD3	protein_coding	+	NP_214804.1	NA	NA	ESX-3 secretion system protein EccD	NP_214804.1	P9WNQ3	ECCD3_MYCTU	eccD3 Rv0290	Mycobacterium tuberculosis (strain ATCC 25618 / H37Rv)	83332	NA	cell wall [GO:0005618]; integral component of plasma membrane [GO:0005887]; plasma membrane [GO:0005886]	cell wall [GO:0005618]; integral component of plasma membrane [GO:0005887]; plasma membrane [GO:0005886]	NA	GO:0005618; GO:0005886; GO:0005887	83332.Rv0290;	NA	23493621;886599;	mtu:Rv0290;mtv:RVBD_0290;	NA	NA	NA	PF08817;	IPR006707;IPR024962;	TIGR03920;
gene-Rv0291	gene-Rv0291	mycP3	NC_000962.3:353082-358064	SET4_Sample1-SET4_Sample3	SET4_Sample2-SET4_Sample4	OK	150.999	87.239	-0.791492	-2.104	0.0026	0.0098795	yes	gene-Rv0291	Rv0291	NC_000962.3	354498	355883	mycP3	protein_coding	+	NP_214805.1	NA	protein motif:PROSITE:PS00137	membrane-anchored mycosin MycP	NP_214805.1	O53695	MYCP3_MYCTU	mycP3 Rv0291 LH57_01590	Mycobacterium tuberculosis (strain ATCC 25618 / H37Rv)	83332	protein processing [GO:0016485]	cell wall [GO:0005618]; extracellular region [GO:0005576]; integral component of plasma membrane [GO:0005887]; membrane [GO:0016020]; plasma membrane [GO:0005886]	cell wall [GO:0005618]; extracellular region [GO:0005576]; integral component of plasma membrane [GO:0005887]; membrane [GO:0016020]; plasma membrane [GO:0005886]; serine-type endopeptidase activity [GO:0004252]; protein processing [GO:0016485]	serine-type endopeptidase activity [GO:0004252]	GO:0004252; GO:0005576; GO:0005618; GO:0005886; GO:0005887; GO:0016020; GO:0016485	83332.Rv0291;	NA	23493620;886615;	mtu:Rv0291;mtv:RVBD_0291;	NA	NA	NA	PF00082;	IPR000209;IPR036852;IPR022398;IPR015500;IPR023834;	TIGR03921;
gene-Rv0292	gene-Rv0292	eccE3	NC_000962.3:353082-358064	SET4_Sample1-SET4_Sample3	SET4_Sample2-SET4_Sample4	OK	45.0357	44.6057	-0.0138399	-0.0186941	0.9765	0.980242	no	gene-Rv0292	Rv0292	NC_000962.3	355880	356875	eccE3	protein_coding	+	NP_214806.1	A core mycobacterial gene%3B conserved in mycobacterial strains (See Marmiesse et al.%2C 2004 PMID:14766927).	NA	ESX-3 secretion system protein EccE	NP_214806.1	P9WJE5	ECCE3_MYCTU	eccE3 Rv0292	Mycobacterium tuberculosis (strain ATCC 25618 / H37Rv)	83332	NA	cell wall [GO:0005618]; integral component of plasma membrane [GO:0005887]; plasma membrane [GO:0005886]	cell wall [GO:0005618]; integral component of plasma membrane [GO:0005887]; plasma membrane [GO:0005886]	NA	GO:0005618; GO:0005886; GO:0005887	83332.Rv0292;	NA	23493619;886601;	mtu:Rv0292;mtv:RVBD_0292;	NA	NA	NA	PF11203;	IPR021368;	TIGR03923;
gene-Rv0293c	gene-Rv0293c	Rv0293c	NC_000962.3:353082-358064	SET4_Sample1-SET4_Sample3	SET4_Sample2-SET4_Sample4	OK	63.8761	81.9407	0.359304	0.663923	0.3342	0.485104	no	gene-Rv0293c	Rv0293c	NC_000962.3	356862	358064	Rv0293c	protein_coding	-	NP_214807.1	NA	NA	hypothetical protein	NP_214807.1	O53697	O53697_MYCTU	Rv0293c	Mycobacterium tuberculosis (strain ATCC 25618 / H37Rv)	83332	NA	NA	NA	NA	NA	83332.Rv0293c;	NA	23493618;886594;	mtu:Rv0293c;mtv:RVBD_0293c;	NA	NA	NA	PF00561;	IPR029058;IPR000073;	NA
gene-Rv0294	gene-Rv0294	tam	NC_000962.3:358170-359748	SET4_Sample1-SET4_Sample3	SET4_Sample2-SET4_Sample4	OK	27.4123	21.2853	-0.364963	-0.634963	0.36845	0.519799	no	gene-Rv0294	Rv0294	NC_000962.3	358171	358956	tam	protein_coding	+	NP_214808.1	NA	NA	trans-aconitate methyltransferase	NP_214808.1	P9WGA3	TAM_MYCTU	tam Rv0294 MTV035.22	Mycobacterium tuberculosis (strain ATCC 25618 / H37Rv)	83332	growth of symbiont in host cell [GO:0044119]; methylation [GO:0032259]	cytoplasm [GO:0005737]	cytoplasm [GO:0005737]; trans-aconitate 2-methyltransferase activity [GO:0030798]; growth of symbiont in host cell [GO:0044119]; methylation [GO:0032259]	trans-aconitate 2-methyltransferase activity [GO:0030798]	GO:0005737; GO:0030798; GO:0032259; GO:0044119	83332.Rv0294;	NA	23493617;886593;	mtu:Rv0294;mtv:RVBD_0294;	NA	NA	NA	NA	IPR029063;IPR023506;IPR023149;	NA
gene-Rv0295c	gene-Rv0295c	Rv0295c	NC_000962.3:358170-359748	SET4_Sample1-SET4_Sample3	SET4_Sample2-SET4_Sample4	OK	100.946	55.015	-0.875685	-2.83712	0.00015	0.000797497	yes	gene-Rv0295c	Rv0295c	NC_000962.3	358945	359748	Rv0295c	protein_coding	-	NP_214809.1	NA	NA	hypothetical protein	NP_214809.1	O53699	STF0_MYCTU	stf0 Rv0295c LH57_01610	Mycobacterium tuberculosis (strain ATCC 25618 / H37Rv)	83332	3'-phosphoadenosine 5'-phosphosulfate metabolic process [GO:0050427]; sulfolipid biosynthetic process [GO:0046506]; trehalose metabolic process [GO:0005991]	cell wall [GO:0005618]; plasma membrane [GO:0005886]	cell wall [GO:0005618]; plasma membrane [GO:0005886]; 3'-phosphoadenosine 5'-phosphosulfate binding [GO:0050656]; protein homodimerization activity [GO:0042803]; sulfotransferase activity [GO:0008146]; 3'-phosphoadenosine 5'-phosphosulfate metabolic process [GO:0050427]; sulfolipid biosynthetic process [GO:0046506]; trehalose metabolic process [GO:0005991]	3'-phosphoadenosine 5'-phosphosulfate binding [GO:0050656]; protein homodimerization activity [GO:0042803]; sulfotransferase activity [GO:0008146]	GO:0005618; GO:0005886; GO:0005991; GO:0008146; GO:0042803; GO:0046506; GO:0050427; GO:0050656	83332.Rv0295c;	NA	23493616;886596;	mtu:Rv0295c;mtv:RVBD_0295c;	NA	NA	NA	PF09037;	IPR027417;IPR015124;IPR024628;	NA
gene-Rv0296c	gene-Rv0296c	Rv0296c	NC_000962.3:359757-361155	SET4_Sample1-SET4_Sample3	SET4_Sample2-SET4_Sample4	OK	58.1883	38.3173	-0.602734	-2.28399	0.0013	0.00546863	yes	gene-Rv0296c	Rv0296c	NC_000962.3	359758	361155	Rv0296c	protein_coding	-	YP_177712.1	NA	protein motif:PROSITE:PS00523	sulfatase	YP_177712.1	Q6MX51	Q6MX51_MYCTU	Rv0296c	Mycobacterium tuberculosis (strain ATCC 25618 / H37Rv)	83332	adhesion of symbiont to host cell [GO:0044650]; entry of bacterium into host cell [GO:0035635]	cell wall [GO:0005618]	cell wall [GO:0005618]; arylsulfatase activity [GO:0004065]; metal ion binding [GO:0046872]; sulfuric ester hydrolase activity [GO:0008484]; adhesion of symbiont to host cell [GO:0044650]; entry of bacterium into host cell [GO:0035635]	arylsulfatase activity [GO:0004065]; metal ion binding [GO:0046872]; sulfuric ester hydrolase activity [GO:0008484]	GO:0004065; GO:0005618; GO:0008484; GO:0035635; GO:0044650; GO:0046872	83332.Rv0296c;	Q6MX51;	23493615;886600;	mtu:Rv0296c;mtv:RVBD_0296c;	NA	NA	NA	PF00884;	IPR017850;IPR024607;IPR000917;	NA
gene-Rv0297	gene-Rv0297	PE_PGRS5	NC_000962.3:361333-363109	SET4_Sample1-SET4_Sample3	SET4_Sample2-SET4_Sample4	OK	2.28363	12.1812	2.41525	5.32041	5e-05	0.000296752	yes	gene-Rv0297	Rv0297	NC_000962.3	361334	363109	PE_PGRS5	protein_coding	+	YP_177713.1	This region is a possible MT-complex-specific genomic island (See Becq et al.%2C 2007 PMID:17545187).	NA	PE-PGRS family protein PE_PGRS5	YP_177713.1	Q6MX50	PG05_MYCTU	PE_PGRS5 Rv0297	Mycobacterium tuberculosis (strain ATCC 25618 / H37Rv)	83332	pathogenesis [GO:0009405]	host cell endoplasmic reticulum [GO:0044165]	host cell endoplasmic reticulum [GO:0044165]; pathogenesis [GO:0009405]	NA	GO:0009405; GO:0044165	83332.Rv0297;	NA	23493614;885981;	mtu:Rv0297;mtv:RVBD_0297;	NA	NA	NA	PF00934;	IPR000084;	NA
gene-Rv0298	gene-Rv0298	Rv0298	NC_000962.3:363251-363778	SET4_Sample1-SET4_Sample3	SET4_Sample2-SET4_Sample4	OK	2422.71	1063.66	-1.18759	-4.04951	5e-05	0.000296752	yes	gene-Rv0298	Rv0298	NC_000962.3	363252	363479	Rv0298	protein_coding	+	NP_214812.1	This region is a possible MT-complex-specific genomic island (See Becq et al.%2C 2007 PMID:17545187).	NA	antitoxin	NP_214812.1	P9WJ09	Y298_MYCTU	Rv0298	Mycobacterium tuberculosis (strain ATCC 25618 / H37Rv)	83332	positive regulation of growth [GO:0045927]; regulation of transcription, DNA-templated [GO:0006355]	NA	positive regulation of growth [GO:0045927]; regulation of transcription, DNA-templated [GO:0006355]	NA	GO:0006355; GO:0045927	83332.Rv0298;	NA	23493613;886590;	mtu:Rv0298;mtv:RVBD_0298;	NA	NA	NA	PF01402;	IPR002145;	NA
gene-Rv0299	gene-Rv0299	Rv0299	NC_000962.3:363251-363778	SET4_Sample1-SET4_Sample3	SET4_Sample2-SET4_Sample4	OK	89.1794	67.8695	-0.393948	-0.499795	0.48455	0.626043	no	gene-Rv0299	Rv0299	NC_000962.3	363476	363778	Rv0299	protein_coding	+	NP_214813.1	This region is a possible MT-complex-specific genomic island (See Becq et al.%2C 2007 PMID:17545187).	NA	toxin	NP_214813.1	O07226	Y299_MYCTU	Rv0299	Mycobacterium tuberculosis (strain ATCC 25618 / H37Rv)	83332	negative regulation of growth [GO:0045926]	NA	negative regulation of growth [GO:0045926]	NA	GO:0045926	83332.Rv0299;	NA	23493612;886598;	mtu:Rv0299;mtv:RVBD_0299;	NA	NA	NA	NA	NA	NA
gene-Rv0300	gene-Rv0300	vapB2	NC_000962.3:363825-364469	SET4_Sample1-SET4_Sample3	SET4_Sample2-SET4_Sample4	OK	873.605	687.657	-0.345292	-0.835981	0.23645	0.377954	no	gene-Rv0300	Rv0300	NC_000962.3	363826	364047	vapB2	protein_coding	+	NP_214814.1	part of toxin-antitoxin (TA) operon with Rv0301. This region is a possible MT-complex-specific genomic island (See Becq et al.%2C 2007 PMID:17545187).	NA	antitoxin VapB2	NP_214814.1	O07227	VAPB2_MYCTU	vapB2 Rv0300	Mycobacterium tuberculosis (strain ATCC 25618 / H37Rv)	83332	negative regulation of ribonuclease activity [GO:0060701]; positive regulation of translation [GO:0045727]; regulation of transcription, DNA-templated [GO:0006355]	NA	negative regulation of ribonuclease activity [GO:0060701]; positive regulation of translation [GO:0045727]; regulation of transcription, DNA-templated [GO:0006355]	NA	GO:0006355; GO:0045727; GO:0060701	83332.Rv0300;	NA	23493611;886588;	mtu:Rv0300;mtv:RVBD_0300;	NA	NA	NA	PF01402;	IPR013321;IPR002145;IPR010985;	NA
gene-Rv0301	gene-Rv0301	vapC2	NC_000962.3:363825-364469	SET4_Sample1-SET4_Sample3	SET4_Sample2-SET4_Sample4	OK	123.024	83.8187	-0.553601	-1.43362	0.04625	0.107271	no	gene-Rv0301	Rv0301	NC_000962.3	364044	364469	vapC2	protein_coding	+	NP_214815.1	toxin%2C part of toxin-antitoxin (TA) operon with Rv0300%2C contains PIN domain. This region is a possible MT-complex-specific genomic island (See Becq et al.%2C 2007 PMID:17545187).	NA	ribonuclease VapC2	NP_214815.1	P9WFB9	VAPC2_MYCTU	vapC2 Rv0301	Mycobacterium tuberculosis (strain ATCC 25618 / H37Rv)	83332	negative regulation of translation [GO:0017148]	NA	magnesium ion binding [GO:0000287]; ribonuclease activity [GO:0004540]; negative regulation of translation [GO:0017148]	magnesium ion binding [GO:0000287]; ribonuclease activity [GO:0004540]	GO:0000287; GO:0004540; GO:0017148	83332.Rv0301;	NA	23493610;886586;	mtu:Rv0301;mtv:RVBD_0301;	NA	NA	NA	PF01850;	IPR029060;IPR002716;IPR022907;	NA
gene-Rv0302	gene-Rv0302	Rv0302	NC_000962.3:364604-366142	SET4_Sample1-SET4_Sample3	SET4_Sample2-SET4_Sample4	OK	40.7858	43.5741	0.0954027	0.234112	0.74085	0.832721	no	gene-Rv0302	Rv0302	NC_000962.3	364605	365237	Rv0302	protein_coding	+	NP_214816.1	NA	NA	transcriptional regulator	NP_214816.1	O07229	O07229_MYCTU	Rv0302	Mycobacterium tuberculosis (strain ATCC 25618 / H37Rv)	83332	regulation of transcription, DNA-templated [GO:0006355]	NA	DNA-binding transcription factor activity [GO:0003700]; transcription regulatory region sequence-specific DNA binding [GO:0000976]; regulation of transcription, DNA-templated [GO:0006355]	DNA-binding transcription factor activity [GO:0003700]; transcription regulatory region sequence-specific DNA binding [GO:0000976]	GO:0000976; GO:0003700; GO:0006355	83332.Rv0302;	NA	23493609;886584;	mtu:Rv0302;mtv:RVBD_0302;	NA	NA	NA	PF13977;PF00440;	IPR039538;IPR009057;IPR001647;IPR036271;	NA
gene-Rv0303	gene-Rv0303	Rv0303	NC_000962.3:364604-366142	SET4_Sample1-SET4_Sample3	SET4_Sample2-SET4_Sample4	OK	12.9234	25.693	0.991389	1.91931	0.01255	0.0367977	yes	gene-Rv0303	Rv0303	NC_000962.3	365234	366142	Rv0303	protein_coding	+	NP_214817.1	This region is a possible MT-complex-specific genomic island (See Becq et al.%2C 2007 PMID:17545187).	NA	dehydrogenase/reductase	NP_214817.1	O07230	O07230_MYCTU	Rv0303	Mycobacterium tuberculosis (strain ATCC 25618 / H37Rv)	83332	NA	NA	3-keto sterol reductase activity [GO:0000253]	3-keto sterol reductase activity [GO:0000253]	GO:0000253	83332.Rv0303;	NA	23493608;886581;	mtu:Rv0303;mtv:RVBD_0303;	NA	NA	NA	PF00106;	IPR036291;IPR002347;	NA
gene-Rv0304c	gene-Rv0304c	PPE5	NC_000962.3:366149-372764	SET4_Sample1-SET4_Sample3	SET4_Sample2-SET4_Sample4	OK	54.5841	49.4397	-0.142809	-0.554541	0.42305	0.572438	no	gene-Rv0304c	Rv0304c	NC_000962.3	366150	372764	PPE5	protein_coding	-	YP_177714.1	This region is a possible MT-complex-specific genomic island (See Becq et al.%2C 2007 PMID:17545187).	NA	PPE family protein PPE5	YP_177714.1	Q6MX49	Q6MX49_MYCTU	PPE5 Rv0304c	Mycobacterium tuberculosis (strain ATCC 25618 / H37Rv)	83332	NA	NA	NA	NA	NA	83332.Rv0304c;	NA	886592;	mtu:Rv0304c;mtv:RVBD_0304c;	NA	NA	NA	PF01469;	IPR002989;	NA
gene-Rv0305c	gene-Rv0305c	PPE6	NC_000962.3:372819-375711	SET4_Sample1-SET4_Sample3	SET4_Sample2-SET4_Sample4	OK	69.1829	102.736	0.570448	2.24716	0.0016	0.00648751	yes	gene-Rv0305c	Rv0305c	NC_000962.3	372820	375711	PPE6	protein_coding	-	YP_177715.1	NA	NA	PPE family protein PPE6	YP_177715.1	Q6MX48	Q6MX48_MYCTU	PPE6 Rv0305c	Mycobacterium tuberculosis (strain ATCC 25618 / H37Rv)	83332	NA	cell wall [GO:0005618]; cytosol [GO:0005829]; plasma membrane [GO:0005886]	cell wall [GO:0005618]; cytosol [GO:0005829]; plasma membrane [GO:0005886]	NA	GO:0005618; GO:0005829; GO:0005886	83332.Rv0305c;	NA	885978;	mtu:Rv0305c;mtv:RVBD_0305c;	NA	NA	NA	PF01469;PF00823;	IPR002989;IPR000030;IPR038332;	NA
gene-Rv0306	gene-Rv0306	Rv0306	NC_000962.3:375913-377055	SET4_Sample1-SET4_Sample3	SET4_Sample2-SET4_Sample4	OK	11.422	24.1579	1.08068	1.95823	0.0106	0.0319873	yes	gene-Rv0306	Rv0306	NC_000962.3	375914	376585	Rv0306	protein_coding	+	NP_214820.1	NA	NA	oxidoreductase	NP_214820.1	O07233	O07233_MYCTU	Rv0306	Mycobacterium tuberculosis (strain ATCC 25618 / H37Rv)	83332	NA	cell wall [GO:0005618]	cell wall [GO:0005618]; oxidoreductase activity [GO:0016491]	oxidoreductase activity [GO:0016491]	GO:0005618; GO:0016491	83332.Rv0306;	NA	23493604;886577;	mtu:Rv0306;mtv:RVBD_0306;	NA	NA	NA	PF00881;	IPR012825;IPR029479;IPR000415;	TIGR02476;
gene-Rv0307c	gene-Rv0307c	Rv0307c	NC_000962.3:375913-377055	SET4_Sample1-SET4_Sample3	SET4_Sample2-SET4_Sample4	OK	26.4804	63.1233	1.25325	2.69819	0.00055	0.00256037	yes	gene-Rv0307c	Rv0307c	NC_000962.3	376573	377055	Rv0307c	protein_coding	-	NP_214821.1	NA	NA	hypothetical protein	NP_214821.1	O07234	O07234_MYCTU	Rv0307c	Mycobacterium tuberculosis (strain ATCC 25618 / H37Rv)	83332	NA	NA	NA	NA	NA	83332.Rv0307c;	NA	23493603;886580;	mtu:Rv0307c;mtv:RVBD_0307c;	NA	NA	NA	NA	NA	NA
gene-Rv0308	gene-Rv0308	Rv0308	NC_000962.3:377112-377829	SET4_Sample1-SET4_Sample3	SET4_Sample2-SET4_Sample4	OK	524.251	307.131	-0.771404	-3.03962	5e-05	0.000296752	yes	gene-Rv0308	Rv0308	NC_000962.3	377113	377829	Rv0308	protein_coding	+	NP_214822.1	NA	NA	integral membrane protein	NP_214822.1	O07235	O07235_MYCTU	Rv0308	Mycobacterium tuberculosis (strain ATCC 25618 / H37Rv)	83332	phospholipid dephosphorylation [GO:0046839]	integral component of membrane [GO:0016021]; membrane [GO:0016020]	integral component of membrane [GO:0016021]; membrane [GO:0016020]; lipid phosphatase activity [GO:0042577]; phospholipid dephosphorylation [GO:0046839]	lipid phosphatase activity [GO:0042577]	GO:0016020; GO:0016021; GO:0042577; GO:0046839	83332.Rv0308;	NA	23493602;886583;	mtu:Rv0308;mtv:RVBD_0308;	NA	NA	NA	PF01569;	IPR036938;IPR000326;	NA
gene-Rv0309	gene-Rv0309	Rv0309	NC_000962.3:377930-378587	SET4_Sample1-SET4_Sample3	SET4_Sample2-SET4_Sample4	OK	823.923	618.735	-0.413189	-1.60755	0.0244	0.0638266	no	gene-Rv0309	Rv0309	NC_000962.3	377931	378587	Rv0309	protein_coding	+	NP_214823.1	NA	NA	hypothetical protein	NP_214823.1	O07236	O07236_MYCTU	Rv0309	Mycobacterium tuberculosis (strain ATCC 25618 / H37Rv)	83332	NA	cell wall [GO:0005618]; extracellular region [GO:0005576]	cell wall [GO:0005618]; extracellular region [GO:0005576]	NA	GO:0005576; GO:0005618	83332.Rv0309;	NA	23493601;886574;	mtu:Rv0309;mtv:RVBD_0309;	NA	NA	NA	NA	NA	NA
gene-Rv0310c	gene-Rv0310c	Rv0310c	NC_000962.3:378656-379148	SET4_Sample1-SET4_Sample3	SET4_Sample2-SET4_Sample4	OK	119.333	73.1365	-0.706327	-2.32406	0.0011	0.00469772	yes	gene-Rv0310c	Rv0310c	NC_000962.3	378657	379148	Rv0310c	protein_coding	-	NP_214824.1	NA	NA	hypothetical protein	NP_214824.1	O07237	O07237_MYCTU	Rv0310c	Mycobacterium tuberculosis (strain ATCC 25618 / H37Rv)	83332	NA	NA	NA	NA	NA	83332.Rv0310c;	NA	23493600;886570;	mtu:Rv0310c;mtv:RVBD_0310c;	NA	NA	NA	PF13577;	IPR032710;IPR037401;	NA
gene-Rv0311	gene-Rv0311	Rv0311	NC_000962.3:379171-380401	SET4_Sample1-SET4_Sample3	SET4_Sample2-SET4_Sample4	OK	16.9942	28.3679	0.739221	2.36489	0.001	0.00433186	yes	gene-Rv0311	Rv0311	NC_000962.3	379172	380401	Rv0311	protein_coding	+	NP_214825.1	NA	protein motif:PROSITE:PS00881	hypothetical protein	NP_214825.1	O07238	O07238_MYCTU	Rv0311	Mycobacterium tuberculosis (strain ATCC 25618 / H37Rv)	83332	pathogenesis [GO:0009405]	NA	pathogenesis [GO:0009405]	NA	GO:0009405	83332.Rv0311;	NA	23493599;886579;	mtu:Rv0311;mtv:RVBD_0311;	NA	NA	NA	NA	NA	NA
gene-Rv0312	gene-Rv0312	Rv0312	NC_000962.3:380555-382418	SET4_Sample1-SET4_Sample3	SET4_Sample2-SET4_Sample4	OK	80.3828	73.1388	-0.13625	-0.539699	0.44835	0.596104	no	gene-Rv0312	Rv0312	NC_000962.3	380556	382418	Rv0312	protein_coding	+	NP_214826.1	NA	NA	hypothetical protein	NP_214826.1	O07239	O07239_MYCTU	Rv0312	Mycobacterium tuberculosis (strain ATCC 25618 / H37Rv)	83332	NA	extracellular region [GO:0005576]; plasma membrane [GO:0005886]	extracellular region [GO:0005576]; plasma membrane [GO:0005886]	NA	GO:0005576; GO:0005886	83332.Rv0312;	NA	23493598;886566;	mtu:Rv0312;mtv:RVBD_0312;	NA	NA	NA	PF00012;	IPR043129;IPR013126;	NA
gene-Rv0313	gene-Rv0313	Rv0313	NC_000962.3:382489-382876	SET4_Sample1-SET4_Sample3	SET4_Sample2-SET4_Sample4	OK	469.879	883.497	0.910937	3.54854	5e-05	0.000296752	yes	gene-Rv0313	Rv0313	NC_000962.3	382490	382876	Rv0313	protein_coding	+	NP_214827.1	A core mycobacterial gene%3B conserved in mycobacterial strains (See Marmiesse et al.%2C 2004 PMID:14766927).	NA	hypothetical protein	NP_214827.1	P9WL03	Y313_MYCTU	Rv0313	Mycobacterium tuberculosis (strain ATCC 25618 / H37Rv)	83332	NA	NA	NA	NA	NA	83332.Rv0313;	NA	23493597;886572;	mtu:Rv0313;mtv:RVBD_0313;	NA	NA	NA	NA	NA	NA
gene-Rv0314c	gene-Rv0314c	Rv0314c	NC_000962.3:382878-383541	SET4_Sample1-SET4_Sample3	SET4_Sample2-SET4_Sample4	OK	177.693	160.52	-0.146633	-0.572281	0.4149	0.564845	no	gene-Rv0314c	Rv0314c	NC_000962.3	382879	383541	Rv0314c	protein_coding	-	NP_214828.1	NA	NA	membrane protein	NP_214828.1	O07241	O07241_MYCTU	Rv0314c	Mycobacterium tuberculosis (strain ATCC 25618 / H37Rv)	83332	NA	integral component of membrane [GO:0016021]	integral component of membrane [GO:0016021]	NA	GO:0016021	83332.Rv0314c;	NA	23493596;886564;	mtu:Rv0314c;mtv:RVBD_0314c;	NA	NA	NA	PF11259;	IPR021417;	NA
gene-Rv0315	gene-Rv0315	Rv0315	NC_000962.3:383601-384486	SET4_Sample1-SET4_Sample3	SET4_Sample2-SET4_Sample4	OK	1146.48	121.656	-3.23633	-12.3543	5e-05	0.000296752	yes	gene-Rv0315	Rv0315	NC_000962.3	383602	384486	Rv0315	protein_coding	+	NP_214829.1	NA	protein motif:PROSITE:PS01034	beta-1%2C3-glucanase	NP_214829.1	O07242	O07242_MYCTU	Rv0315	Mycobacterium tuberculosis (strain ATCC 25618 / H37Rv)	83332	carbohydrate metabolic process [GO:0005975]	extracellular region [GO:0005576]	extracellular region [GO:0005576]; hydrolase activity, hydrolyzing O-glycosyl compounds [GO:0004553]; metal ion binding [GO:0046872]; carbohydrate metabolic process [GO:0005975]	hydrolase activity, hydrolyzing O-glycosyl compounds [GO:0004553]; metal ion binding [GO:0046872]	GO:0004553; GO:0005576; GO:0005975; GO:0046872	83332.Rv0315;	NA	23493595;886563;	mtu:Rv0315;mtv:RVBD_0315;	NA	NA	NA	PF00722;	IPR013320;IPR000757;IPR006311;	NA
gene-Rv0316	gene-Rv0316	Rv0316	NC_000962.3:384534-385149	SET4_Sample1-SET4_Sample3	SET4_Sample2-SET4_Sample4	OK	29.9404	13.01	-1.20247	-2.76283	0.0002	0.00102719	yes	gene-Rv0316	Rv0316	NC_000962.3	384535	385149	Rv0316	protein_coding	+	NP_214830.1	NA	NA	muconolactone isomerase	NP_214830.1	O07243	O07243_MYCTU	Rv0316	Mycobacterium tuberculosis (strain ATCC 25618 / H37Rv)	83332	NA	cell wall [GO:0005618]	cell wall [GO:0005618]; isomerase activity [GO:0016853]	isomerase activity [GO:0016853]	GO:0005618; GO:0016853	83332.Rv0316;	NA	23493594;886560;	mtu:Rv0316;mtv:RVBD_0316;	NA	NA	NA	PF02426;	IPR011008;IPR026029;	NA
gene-Rv0317c	gene-Rv0317c	glpQ2	NC_000962.3:385172-385943	SET4_Sample1-SET4_Sample3	SET4_Sample2-SET4_Sample4	OK	82.7543	62.4376	-0.406418	-1.47301	0.03975	0.0944814	no	gene-Rv0317c	Rv0317c	NC_000962.3	385173	385943	glpQ2	protein_coding	-	NP_214831.1	NA	NA	glycerophosphoryl diester phosphodiesterase GlpQ	NP_214831.1	O07244	O07244_MYCTU	glpQ2 Rv0317c	Mycobacterium tuberculosis (strain ATCC 25618 / H37Rv)	83332	lipid metabolic process [GO:0006629]	NA	phosphoric diester hydrolase activity [GO:0008081]; lipid metabolic process [GO:0006629]	phosphoric diester hydrolase activity [GO:0008081]	GO:0006629; GO:0008081	83332.Rv0317c;	NA	23493593;886559;	mtu:Rv0317c;mtv:RVBD_0317c;	NA	NA	NA	PF03009;	IPR030395;IPR017946;	NA
gene-Rv0318c	gene-Rv0318c	Rv0318c	NC_000962.3:386304-387099	SET4_Sample1-SET4_Sample3	SET4_Sample2-SET4_Sample4	OK	23.4786	22.1794	-0.0821277	-0.227428	0.7451	0.83595	no	gene-Rv0318c	Rv0318c	NC_000962.3	386305	387099	Rv0318c	protein_coding	-	YP_177716.1	NA	NA	integral membrane protein	YP_177716.1	Q6MX47	Q6MX47_MYCTU	Rv0318c	Mycobacterium tuberculosis (strain ATCC 25618 / H37Rv)	83332	zinc ion transmembrane transport [GO:0071577]	integral component of membrane [GO:0016021]; membrane [GO:0016020]	integral component of membrane [GO:0016021]; membrane [GO:0016020]; zinc ion transmembrane transporter activity [GO:0005385]; zinc ion transmembrane transport [GO:0071577]	zinc ion transmembrane transporter activity [GO:0005385]	GO:0005385; GO:0016020; GO:0016021; GO:0071577	83332.Rv0318c;	NA	23493591;886576;	mtu:Rv0318c;mtv:RVBD_0318c;	NA	NA	NA	PF02535;	IPR003689;	NA
gene-Rv0319	gene-Rv0319	pcp	NC_000962.3:387147-387816	SET4_Sample1-SET4_Sample3	SET4_Sample2-SET4_Sample4	OK	16.9481	14.8329	-0.192324	-0.440028	0.535	0.673723	no	gene-Rv0319	Rv0319	NC_000962.3	387148	387816	pcp	protein_coding	+	NP_214833.1	Belongs to peptidase family C15 (thiol protease).	NA	pyrrolidone-carboxylate peptidase	NP_214833.1	P9WIJ5	PCP_MYCTU	pcp Rv0319 MTCY63.24	Mycobacterium tuberculosis (strain ATCC 25618 / H37Rv)	83332	proteolysis [GO:0006508]	cytosol [GO:0005829]	cytosol [GO:0005829]; cysteine-type peptidase activity [GO:0008234]; pyroglutamyl-peptidase activity [GO:0016920]; proteolysis [GO:0006508]	cysteine-type peptidase activity [GO:0008234]; pyroglutamyl-peptidase activity [GO:0016920]	GO:0005829; GO:0006508; GO:0008234; GO:0016920	83332.Rv0319;	NA	23493590;886555;	mtu:Rv0319;mtv:RVBD_0319;	NA	NA	PTHR23402;	PF01470;	IPR000816;IPR016125;IPR036440;IPR029762;IPR033694;IPR033693;	TIGR00504;
gene-Rv0320	gene-Rv0320	Rv0320	NC_000962.3:387887-388550	SET4_Sample1-SET4_Sample3	SET4_Sample2-SET4_Sample4	OK	35.9334	15.3169	-1.2302	-3.10684	0.0001	0.000551826	yes	gene-Rv0320	Rv0320	NC_000962.3	387888	388550	Rv0320	protein_coding	+	NP_214834.1	NA	NA	hypothetical protein	NP_214834.1	O07246	O07246_MYCTU	Rv0320	Mycobacterium tuberculosis (strain ATCC 25618 / H37Rv)	83332	NA	NA	NA	NA	NA	83332.Rv0320;	NA	23493589;886553;	mtu:Rv0320;mtv:RVBD_0320;	NA	NA	NA	NA	NA	NA
gene-Rv0321	gene-Rv0321	dcd	NC_000962.3:388581-389154	SET4_Sample1-SET4_Sample3	SET4_Sample2-SET4_Sample4	OK	123.497	69.4074	-0.831318	-2.88574	0.0001	0.000551826	yes	gene-Rv0321	Rv0321	NC_000962.3	388582	389154	dcd	protein_coding	+	NP_214835.1	NA	protein motif:PROSITE:PS00017	deoxycytidine triphosphate deaminase	NP_214835.1	P9WP17	DCDB_MYCTU	dcd Rv0321 MTCY63.26	Mycobacterium tuberculosis (strain ATCC 25618 / H37Rv)	83332	dUMP biosynthetic process [GO:0006226]; dUTP biosynthetic process [GO:0006229]; nucleobase-containing small molecule interconversion [GO:0015949]	NA	dCTP deaminase (dUMP-forming) activity [GO:0033973]; dCTP deaminase activity [GO:0008829]; dUTP diphosphatase activity [GO:0004170]; nucleotide binding [GO:0000166]; dUMP biosynthetic process [GO:0006226]; dUTP biosynthetic process [GO:0006229]; nucleobase-containing small molecule interconversion [GO:0015949]	dCTP deaminase (dUMP-forming) activity [GO:0033973]; dCTP deaminase activity [GO:0008829]; dUTP diphosphatase activity [GO:0004170]; nucleotide binding [GO:0000166]	GO:0000166; GO:0004170; GO:0006226; GO:0006229; GO:0008829; GO:0015949; GO:0033973	83332.Rv0321;	NA	23493588;886552;	mtu:Rv0321;mtv:RVBD_0321;	NA	UPA00610;UER00667	NA	PF00692;	IPR011962;IPR029054;IPR036157;IPR033704;	TIGR02274;
gene-Rv0322	gene-Rv0322	udgA	NC_000962.3:389259-391251	SET4_Sample1-SET4_Sample3	SET4_Sample2-SET4_Sample4	OK	34.901	28.5138	-0.291608	-0.907763	0.1981	0.333049	no	gene-Rv0322	Rv0322	NC_000962.3	389260	390591	udgA	protein_coding	+	NP_214836.1	Belongs to the UDP-glucose/GDP-mannose dehydrogenases family.	protein motif:PROSITE:PS00017	UDP-glucose 6-dehydrogenase UdgA	NP_214836.1	O07248	O07248_MYCTU	udgA Rv0322	Mycobacterium tuberculosis (strain ATCC 25618 / H37Rv)	83332	polysaccharide biosynthetic process [GO:0000271]	plasma membrane [GO:0005886]	plasma membrane [GO:0005886]; NAD binding [GO:0051287]; UDP-glucose 6-dehydrogenase activity [GO:0003979]; polysaccharide biosynthetic process [GO:0000271]	NAD binding [GO:0051287]; UDP-glucose 6-dehydrogenase activity [GO:0003979]	GO:0000271; GO:0003979; GO:0005886; GO:0051287	83332.Rv0322;	NA	23493587;886550;	mtu:Rv0322;mtv:RVBD_0322;	NA	UPA00038;UER00491	NA	PF00984;PF03720;PF03721;	IPR008927;IPR036291;IPR017476;IPR014027;IPR036220;IPR014026;IPR001732;IPR028357;	TIGR03026;
gene-Rv0323c	gene-Rv0323c	Rv0323c	NC_000962.3:389259-391251	SET4_Sample1-SET4_Sample3	SET4_Sample2-SET4_Sample4	OK	36.1214	27.8959	-0.3728	-0.713451	0.30705	0.457243	no	gene-Rv0323c	Rv0323c	NC_000962.3	390580	391251	Rv0323c	protein_coding	-	NP_214837.1	This region is a possible MT-complex-specific genomic island (See Becq et al.%2C 2007 PMID:17545187).	NA	hypothetical protein	NP_214837.1	L0T643	L0T643_MYCTU	Rv0323c	Mycobacterium tuberculosis (strain ATCC 25618 / H37Rv)	83332	NA	NA	hydrolase activity, acting on carbon-nitrogen (but not peptide) bonds, in linear amides [GO:0016811]	hydrolase activity, acting on carbon-nitrogen (but not peptide) bonds, in linear amides [GO:0016811]	GO:0016811	83332.Rv0323c;	NA	886557;	mtu:Rv0323c;	NA	NA	PTHR12993;	PF02585;	IPR003737;IPR024078;	NA
gene-Rv0324	gene-Rv0324	Rv0324	NC_000962.3:391351-392032	SET4_Sample1-SET4_Sample3	SET4_Sample2-SET4_Sample4	OK	13.818	11.7733	-0.231027	-0.494015	0.48005	0.622275	no	gene-Rv0324	Rv0324	NC_000962.3	391352	392032	Rv0324	protein_coding	+	NP_214838.1	This region is a possible MT-complex-specific genomic island (See Becq et al.%2C 2007 PMID:17545187).	NA	transcriptional regulator	NP_214838.1	O08446	O08446_MYCTU	Rv0324	Mycobacterium tuberculosis (strain ATCC 25618 / H37Rv)	83332	regulation of transcription, DNA-templated [GO:0006355]	NA	DNA-binding transcription factor activity [GO:0003700]; thiosulfate sulfurtransferase activity [GO:0004792]; transcription regulatory region sequence-specific DNA binding [GO:0000976]; regulation of transcription, DNA-templated [GO:0006355]	DNA-binding transcription factor activity [GO:0003700]; thiosulfate sulfurtransferase activity [GO:0004792]; transcription regulatory region sequence-specific DNA binding [GO:0000976]	GO:0000976; GO:0003700; GO:0004792; GO:0006355	83332.Rv0324;	NA	23493585;886548;	mtu:Rv0324;mtv:RVBD_0324;	NA	NA	NA	PF00581;	IPR011991;IPR001845;IPR001763;IPR036873;IPR001307;IPR036388;IPR036390;	NA
gene-Rv0325	gene-Rv0325	Rv0325	NC_000962.3:392038-392263	SET4_Sample1-SET4_Sample3	SET4_Sample2-SET4_Sample4	OK	98.6458	123.25	0.321254	0.523894	0.4579	0.603924	no	gene-Rv0325	Rv0325	NC_000962.3	392039	392263	Rv0325	protein_coding	+	NP_214839.1	This region is a possible MT-complex-specific genomic island (See Becq et al.%2C 2007 PMID:17545187).	NA	hypothetical protein	NP_214839.1	O07250	O07250_MYCTU	Rv0325	Mycobacterium tuberculosis (strain ATCC 25618 / H37Rv)	83332	growth of symbiont in host cell [GO:0044119]	NA	growth of symbiont in host cell [GO:0044119]	NA	GO:0044119	83332.Rv0325;	NA	23493584;886546;	mtu:Rv0325;mtv:RVBD_0325;	NA	NA	NA	NA	IPR029063;	NA
gene-Rv0326	gene-Rv0326	Rv0326	NC_000962.3:392272-394045	SET4_Sample1-SET4_Sample3	SET4_Sample2-SET4_Sample4	OK	25.8657	13.7868	-0.907755	-1.03958	0.139	0.256279	no	gene-Rv0326	Rv0326	NC_000962.3	392273	392728	Rv0326	protein_coding	+	NP_214840.1	This region is a possible MT-complex-specific genomic island (See Becq et al.%2C 2007 PMID:17545187).	NA	hypothetical protein	NP_214840.1	O07251	O07251_MYCTU	Rv0326	Mycobacterium tuberculosis (strain ATCC 25618 / H37Rv)	83332	NA	cytosol [GO:0005829]	cytosol [GO:0005829]	NA	GO:0005829	83332.Rv0326;	NA	23493583;886544;	mtu:Rv0326;mtv:RVBD_0326;	NA	NA	NA	PF13649;	IPR041698;IPR029063;	NA
gene-Rv0327c	gene-Rv0327c	cyp135A1	NC_000962.3:392272-394045	SET4_Sample1-SET4_Sample3	SET4_Sample2-SET4_Sample4	OK	36.3898	30.459	-0.256666	-0.889214	0.2097	0.347642	no	gene-Rv0327c	Rv0327c	NC_000962.3	392696	394045	cyp135A1	protein_coding	-	NP_214841.1	This region is a possible MT-complex-specific genomic island (See Becq et al.%2C 2007 PMID:17545187).	protein motif:PROSITE:PS00086	cytochrome P450 Cyp135A1	NP_214841.1	P9WPN1	C135A_MYCTU	cyp135A1 Rv0327c MTCY63.32c	Mycobacterium tuberculosis (strain ATCC 25618 / H37Rv)	83332	NA	cell wall [GO:0005618]	cell wall [GO:0005618]; heme binding [GO:0020037]; iron ion binding [GO:0005506]; monooxygenase activity [GO:0004497]; oxidoreductase activity, acting on paired donors, with incorporation or reduction of molecular oxygen [GO:0016705]	heme binding [GO:0020037]; iron ion binding [GO:0005506]; monooxygenase activity [GO:0004497]; oxidoreductase activity, acting on paired donors, with incorporation or reduction of molecular oxygen [GO:0016705]	GO:0004497; GO:0005506; GO:0005618; GO:0016705; GO:0020037	83332.Rv0327c;	NA	23493582;886538;	mtu:Rv0327c;mtv:RVBD_0327c;	NA	NA	NA	PF00067;	IPR001128;IPR017972;IPR002401;IPR036396;	NA
gene-Rv0328	gene-Rv0328	Rv0328	NC_000962.3:394110-395320	SET4_Sample1-SET4_Sample3	SET4_Sample2-SET4_Sample4	OK	18.2069	24.4982	0.428194	0.87653	0.21275	0.351364	no	gene-Rv0328	Rv0328	NC_000962.3	394111	394713	Rv0328	protein_coding	+	NP_214842.1	This region is a possible MT-complex-specific genomic island (See Becq et al.%2C 2007 PMID:17545187).	NA	transcriptional regulator	NP_214842.1	O07252	O07252_MYCTU	Rv0328	Mycobacterium tuberculosis (strain ATCC 25618 / H37Rv)	83332	regulation of transcription, DNA-templated [GO:0006355]	plasma membrane [GO:0005886]	plasma membrane [GO:0005886]; DNA-binding transcription factor activity [GO:0003700]; transcription regulatory region sequence-specific DNA binding [GO:0000976]; regulation of transcription, DNA-templated [GO:0006355]	DNA-binding transcription factor activity [GO:0003700]; transcription regulatory region sequence-specific DNA binding [GO:0000976]	GO:0000976; GO:0003700; GO:0005886; GO:0006355	83332.Rv0328;	NA	23493581;886542;	mtu:Rv0328;mtv:RVBD_0328;	NA	NA	NA	PF13977;PF00440;	IPR039538;IPR009057;IPR001647;IPR036271;	NA
gene-Rv0329c	gene-Rv0329c	Rv0329c	NC_000962.3:394110-395320	SET4_Sample1-SET4_Sample3	SET4_Sample2-SET4_Sample4	OK	16.253	22.9559	0.498163	0.988883	0.15815	0.283214	no	gene-Rv0329c	Rv0329c	NC_000962.3	394694	395320	Rv0329c	protein_coding	-	NP_214843.1	This region is a possible MT-complex-specific genomic island (See Becq et al.%2C 2007 PMID:17545187).	NA	hypothetical protein	NP_214843.1	O07253	O07253_MYCTU	Rv0329c	Mycobacterium tuberculosis (strain ATCC 25618 / H37Rv)	83332	NA	NA	methyltransferase activity [GO:0008168]	methyltransferase activity [GO:0008168]	GO:0008168	83332.Rv0329c;	NA	23493580;886536;	mtu:Rv0329c;mtv:RVBD_0329c;	NA	NA	NA	PF08241;	IPR013216;IPR029063;	NA
gene-Rv0330c	gene-Rv0330c	Rv0330c	NC_000962.3:395346-396087	SET4_Sample1-SET4_Sample3	SET4_Sample2-SET4_Sample4	OK	8.61297	25.9854	1.59312	3.58076	5e-05	0.000296752	yes	gene-Rv0330c	Rv0330c	NC_000962.3	395347	396087	Rv0330c	protein_coding	-	NP_214844.1	This region is a possible MT-complex-specific genomic island (See Becq et al.%2C 2007 PMID:17545187).	NA	hypothetical protein	NP_214844.1	O07254	O07254_MYCTU	Rv0330c	Mycobacterium tuberculosis (strain ATCC 25618 / H37Rv)	83332	regulation of transcription, DNA-templated [GO:0006355]	NA	DNA-binding transcription factor activity [GO:0003700]; transcription regulatory region sequence-specific DNA binding [GO:0000976]; regulation of transcription, DNA-templated [GO:0006355]	DNA-binding transcription factor activity [GO:0003700]; transcription regulatory region sequence-specific DNA binding [GO:0000976]	GO:0000976; GO:0003700; GO:0006355	83332.Rv0330c;	NA	23493579;886540;	mtu:Rv0330c;mtv:RVBD_0330c;	NA	NA	NA	PF00440;	IPR009057;IPR001647;	NA
gene-Rv0331	gene-Rv0331	Rv0331	NC_000962.3:396200-397367	SET4_Sample1-SET4_Sample3	SET4_Sample2-SET4_Sample4	OK	9.03315	13.9558	0.627561	1.6135	0.02625	0.0676747	no	gene-Rv0331	Rv0331	NC_000962.3	396201	397367	Rv0331	protein_coding	+	NP_214845.1	This region is a possible MT-complex-specific genomic island (See Becq et al.%2C 2007 PMID:17545187).	NA	dehydrogenase/reductase	NP_214845.1	O07255	O07255_MYCTU	Rv0331	Mycobacterium tuberculosis (strain ATCC 25618 / H37Rv)	83332	NA	NA	oxidoreductase activity [GO:0016491]	oxidoreductase activity [GO:0016491]	GO:0016491	83332.Rv0331;	NA	23493578;886534;	mtu:Rv0331;mtv:RVBD_0331;	NA	NA	NA	PF07992;	IPR036188;IPR023753;	NA
gene-Rv0332	gene-Rv0332	Rv0332	NC_000962.3:397441-398227	SET4_Sample1-SET4_Sample3	SET4_Sample2-SET4_Sample4	OK	72.5596	111.692	0.622284	2.31018	0.00095	0.00413808	yes	gene-Rv0332	Rv0332	NC_000962.3	397442	398227	Rv0332	protein_coding	+	NP_214846.1	NA	NA	hypothetical protein	NP_214846.1	O07256	O07256_MYCTU	Rv0332	Mycobacterium tuberculosis (strain ATCC 25618 / H37Rv)	83332	NA	plasma membrane [GO:0005886]	plasma membrane [GO:0005886]; metal ion binding [GO:0046872]	metal ion binding [GO:0046872]	GO:0005886; GO:0046872	83332.Rv0332;	NA	23493577;886532;	mtu:Rv0332;mtv:RVBD_0332;	NA	NA	NA	PF07398;PF11716;	IPR017517;IPR034660;IPR010872;IPR024344;	TIGR03083;
gene-Rv0333	gene-Rv0333	Rv0333	NC_000962.3:398253-398628	SET4_Sample1-SET4_Sample3	SET4_Sample2-SET4_Sample4	OK	127.497	113.753	-0.164553	-0.502178	0.4786	0.620795	no	gene-Rv0333	Rv0333	NC_000962.3	398254	398628	Rv0333	protein_coding	+	NP_214847.1	NA	NA	hypothetical protein	NP_214847.1	O33273	O33273_MYCTU	Rv0333	Mycobacterium tuberculosis (strain ATCC 25618 / H37Rv)	83332	NA	NA	NA	NA	NA	83332.Rv0333;	NA	23493576;886528;	mtu:Rv0333;mtv:RVBD_0333;	NA	NA	NA	PF12680;	IPR032710;IPR037401;	NA
gene-Rv0334	gene-Rv0334	rmlA	NC_000962.3:398657-399524	SET4_Sample1-SET4_Sample3	SET4_Sample2-SET4_Sample4	OK	50.4498	45.3943	-0.152338	-0.526863	0.4526	0.598809	no	gene-Rv0334	Rv0334	NC_000962.3	398658	399524	rmlA	protein_coding	+	NP_214848.1	alpha-D-glucose-1-phosphate thymidylyltransferase RmlA	NA	glucose-1-phosphate thymidylyltransferase	NP_214848.1	P9WH13	RMLA_MYCTU	rmlA rfbA Rv0334	Mycobacterium tuberculosis (strain ATCC 25618 / H37Rv)	83332	dTDP-rhamnose biosynthetic process [GO:0019305]; dTTP metabolic process [GO:0046075]; extracellular polysaccharide biosynthetic process [GO:0045226]; glucose metabolic process [GO:0006006]	cell wall [GO:0005618]; plasma membrane [GO:0005886]	cell wall [GO:0005618]; plasma membrane [GO:0005886]; glucose-1-phosphate thymidylyltransferase activity [GO:0008879]; magnesium ion binding [GO:0000287]; dTDP-rhamnose biosynthetic process [GO:0019305]; dTTP metabolic process [GO:0046075]; extracellular polysaccharide biosynthetic process [GO:0045226]; glucose metabolic process [GO:0006006]	glucose-1-phosphate thymidylyltransferase activity [GO:0008879]; magnesium ion binding [GO:0000287]	GO:0000287; GO:0005618; GO:0005886; GO:0006006; GO:0008879; GO:0019305; GO:0045226; GO:0046075	83332.Rv0334;	NA	23493575;886568;	mtu:Rv0334;mtv:RVBD_0334;	NA	UPA00124	PTHR43532;	PF00483;	IPR005907;IPR005835;IPR029044;	TIGR01207;
gene-Rv0335c	gene-Rv0335c	PE6	NC_000962.3:399534-400050	SET4_Sample1-SET4_Sample3	SET4_Sample2-SET4_Sample4	OK	9.78777	24.3168	1.3129	2.51171	0.0016	0.00648751	yes	gene-Rv0335c	Rv0335c	NC_000962.3	399535	400050	PE6	protein_coding	-	YP_177717.1	NA	NA	PE family protein PE6	YP_177717.1	L7N648	L7N648_MYCTU	PE6 Rv0335c	Mycobacterium tuberculosis (strain ATCC 25618 / H37Rv)	83332	NA	NA	NA	NA	NA	83332.Rv0335c;	NA	45503978;886527;	mtu:Rv0335c;mtv:RVBD_0335c;	NA	NA	NA	PF00934;	IPR000084;	NA
gene-Rv0336	gene-Rv0336	Rv0336	NC_000962.3:400191-401703	SET4_Sample1-SET4_Sample3	SET4_Sample2-SET4_Sample4	OK	4.92756	2.75378	-0.839462	-1.66219	0.02365	0.0624049	no	gene-Rv0336	Rv0336	NC_000962.3	400192	401703	Rv0336	protein_coding	+	NP_214850.1	NA	NA	hypothetical protein	NP_214850.1	O33266	O33266_MYCTU	Rv0336	Mycobacterium tuberculosis (strain ATCC 25618 / H37Rv)	83332	NA	cell wall [GO:0005618]	cell wall [GO:0005618]	NA	GO:0005618	83332.Rv0336;	NA	886524;	mtu:Rv0336;mtv:RVBD_0336;	NA	NA	NA	PF02720;	IPR003870;IPR003615;	NA
gene-Rv0337c	gene-Rv0337c	aspC	NC_000962.3:401872-403162	SET4_Sample1-SET4_Sample3	SET4_Sample2-SET4_Sample4	OK	163.81	106.121	-0.62631	-2.47857	0.0007	0.00315763	yes	gene-Rv0337c	Rv0337c	NC_000962.3	401873	403162	aspC	protein_coding	-	NP_214851.1	Belongs to class-I of pyridoxal-phosphate-dependent aminotransferases. Cofactor: pyridoxal phosphate.	NA	aspartate aminotransferase	NP_214851.1	P9WQ91	ALAA_MYCTU	aspC Rv0337c MTCY279.04c	Mycobacterium tuberculosis (strain ATCC 25618 / H37Rv)	83332	biosynthetic process [GO:0009058]	cytoplasm [GO:0005737]; plasma membrane [GO:0005886]	cytoplasm [GO:0005737]; plasma membrane [GO:0005886]; L-aspartate:2-oxoglutarate aminotransferase activity [GO:0004069]; pyridoxal phosphate binding [GO:0030170]; biosynthetic process [GO:0009058]	L-aspartate:2-oxoglutarate aminotransferase activity [GO:0004069]; pyridoxal phosphate binding [GO:0030170]	GO:0004069; GO:0005737; GO:0005886; GO:0009058; GO:0030170	83332.Rv0337c;	NA	23493572;886522;	mtu:Rv0337c;mtv:RVBD_0337c;	NA	NA	NA	PF00155;	IPR004839;IPR015424;IPR015422;IPR015421;	NA
gene-Rv0338c	gene-Rv0338c	Rv0338c	NC_000962.3:403192-405841	SET4_Sample1-SET4_Sample3	SET4_Sample2-SET4_Sample4	OK	209.275	170.823	-0.292897	-1.12261	0.11075	0.213721	no	gene-Rv0338c	Rv0338c	NC_000962.3	403193	405841	Rv0338c	protein_coding	-	NP_214852.1	NA	protein motif:PROSITE:PS00198	iron-sulfur-binding reductase	NP_214852.1	O33268	O33268_MYCTU	Rv0338c	Mycobacterium tuberculosis (strain ATCC 25618 / H37Rv)	83332	NA	cell wall [GO:0005618]; integral component of plasma membrane [GO:0005887]; plasma membrane [GO:0005886]	cell wall [GO:0005618]; integral component of plasma membrane [GO:0005887]; plasma membrane [GO:0005886]; iron-sulfur cluster binding [GO:0051536]	iron-sulfur cluster binding [GO:0051536]	GO:0005618; GO:0005886; GO:0005887; GO:0051536	83332.Rv0338c;	NA	23493571;886520;	mtu:Rv0338c;mtv:RVBD_0338c;	NA	NA	NA	PF02754;PF13183;	IPR017896;IPR017900;IPR004017;IPR009051;	NA
gene-Rv0339c	gene-Rv0339c	Rv0339c	NC_000962.3:405949-408448	SET4_Sample1-SET4_Sample3	SET4_Sample2-SET4_Sample4	OK	12.5392	15.3133	0.288341	1.00075	0.153	0.276767	no	gene-Rv0339c	Rv0339c	NC_000962.3	405950	408448	Rv0339c	protein_coding	-	NP_214853.1	NA	protein motif:PROSITE:PS00017	transcriptional regulator	NP_214853.1	O33269	O33269_MYCTU	Rv0339c	Mycobacterium tuberculosis (strain ATCC 25618 / H37Rv)	83332	regulation of transcription, DNA-templated [GO:0006355]	NA	DNA binding [GO:0003677]; regulation of transcription, DNA-templated [GO:0006355]	DNA binding [GO:0003677]	GO:0003677; GO:0006355	83332.Rv0339c;	NA	23493570;886516;	mtu:Rv0339c;mtv:RVBD_0339c;	NA	NA	NA	PF00196;	IPR027417;IPR016032;IPR000792;IPR036388;	NA
gene-Rv0340	gene-Rv0340	Rv0340	NC_000962.3:408633-409173	SET4_Sample1-SET4_Sample3	SET4_Sample2-SET4_Sample4	OK	33.7326	58.0498	0.783146	2.19934	0.00225	0.0087182	yes	gene-Rv0340	Rv0340	NC_000962.3	408634	409173	Rv0340	protein_coding	+	NP_214854.1	NA	NA	hypothetical protein	NP_214854.1	O33270	O33270_MYCTU	Rv0340	Mycobacterium tuberculosis (strain ATCC 25618 / H37Rv)	83332	NA	extracellular region [GO:0005576]	extracellular region [GO:0005576]	NA	GO:0005576	83332.Rv0340;	NA	23493569;886514;	mtu:Rv0340;mtv:RVBD_0340;	NA	NA	NA	NA	NA	NA
gene-Rv0341	gene-Rv0341	iniB	NC_000962.3:409361-410801	SET4_Sample1-SET4_Sample3	SET4_Sample2-SET4_Sample4	OK	14.3862	19.776	0.459072	1.44143	0.0404	0.0958524	no	gene-Rv0341	Rv0341	NC_000962.3	409362	410801	iniB	protein_coding	+	NP_214855.1	NA	NA	isoniazid inducible protein IniB	NP_214855.1	P9WJ97	INIB_MYCTU	iniB Rv0341	Mycobacterium tuberculosis (strain ATCC 25618 / H37Rv)	83332	NA	NA	NA	NA	NA	83332.Rv0341;	NA	23493568;886518;	mtu:Rv0341;mtv:RVBD_0341;	NA	NA	NA	NA	NA	NA
gene-Rv0342	gene-Rv0342	iniA	NC_000962.3:410837-414238	SET4_Sample1-SET4_Sample3	SET4_Sample2-SET4_Sample4	OK	61.542	63.091	0.0358645	0.111995	0.8716	0.914668	no	gene-Rv0342	Rv0342	NC_000962.3	410838	412760	iniA	protein_coding	+	NP_214856.1	Note that the iniA gene is also induced by the antibiotic ethambutol%2C an agent that inhibits cell wall biosynthesis by a mechanism that is distinct from isoniazid.	NA	isoniazid inductible protein IniA	NP_214856.1	P9WJ99	INIA_MYCTU	iniA Rv0342	Mycobacterium tuberculosis (strain ATCC 25618 / H37Rv)	83332	response to antibiotic [GO:0046677]	cell wall [GO:0005618]; integral component of membrane [GO:0016021]; plasma membrane [GO:0005886]	cell wall [GO:0005618]; integral component of membrane [GO:0016021]; plasma membrane [GO:0005886]; efflux transmembrane transporter activity [GO:0015562]; response to antibiotic [GO:0046677]	efflux transmembrane transporter activity [GO:0015562]	GO:0005618; GO:0005886; GO:0015562; GO:0016021; GO:0046677	83332.Rv0342;	NA	23493567;886510;	mtu:Rv0342;mtv:RVBD_0342;	NA	NA	NA	PF00350;	IPR022812;IPR027417;	NA
gene-Rv0343	gene-Rv0343	iniC	NC_000962.3:410837-414238	SET4_Sample1-SET4_Sample3	SET4_Sample2-SET4_Sample4	OK	36.0109	48.0169	0.41511	0.865485	0.21325	0.351533	no	gene-Rv0343	Rv0343	NC_000962.3	412757	414238	iniC	protein_coding	+	NP_214857.1	NA	protein motif:PROSITE:PS00017	iIsoniazid inductible protein IniC	NP_214857.1	P9WJ95	INIC_MYCTU	iniC Rv0343	Mycobacterium tuberculosis (strain ATCC 25618 / H37Rv)	83332	NA	cytosol [GO:0005829]; plasma membrane [GO:0005886]	cytosol [GO:0005829]; plasma membrane [GO:0005886]	NA	GO:0005829; GO:0005886	83332.Rv0343;	NA	23493566;886508;	mtu:Rv0343;mtv:RVBD_0343;	NA	NA	NA	PF00350;	IPR022812;IPR027417;	NA
gene-Rv0344c	gene-Rv0344c	lpqJ	NC_000962.3:414380-414941	SET4_Sample1-SET4_Sample3	SET4_Sample2-SET4_Sample4	OK	34.4864	41.2698	0.259061	0.710455	0.31215	0.461909	no	gene-Rv0344c	Rv0344c	NC_000962.3	414381	414941	lpqJ	protein_coding	-	NP_214858.1	NA	protein motif:PROSITE:PS00013	lipoprotein LpqJ	NP_214858.1	O06295	O06295_MYCTU	lpqJ Rv0344c	Mycobacterium tuberculosis (strain ATCC 25618 / H37Rv)	83332	NA	NA	NA	NA	NA	83332.Rv0344c;	NA	23493565;886512;	mtu:Rv0344c;mtv:RVBD_0344c;	NA	NA	NA	NA	NA	NA
gene-Rv0345	gene-Rv0345	Rv0345	NC_000962.3:415049-415460	SET4_Sample1-SET4_Sample3	SET4_Sample2-SET4_Sample4	OK	31.0842	66.4124	1.09527	2.60017	0.00045	0.00214309	yes	gene-Rv0345	Rv0345	NC_000962.3	415050	415460	Rv0345	protein_coding	+	NP_214859.1	NA	NA	hypothetical protein	NP_214859.1	O06296	O06296_MYCTU	Rv0345	Mycobacterium tuberculosis (strain ATCC 25618 / H37Rv)	83332	NA	NA	NA	NA	NA	83332.Rv0345;	NA	23493564;886505;	mtu:Rv0345;mtv:RVBD_0345;	NA	NA	NA	PF12804;	IPR025877;IPR029044;	NA
gene-Rv0346c	gene-Rv0346c	ansP2	NC_000962.3:415501-416965	SET4_Sample1-SET4_Sample3	SET4_Sample2-SET4_Sample4	OK	144.952	106.517	-0.444483	-1.76193	0.0112	0.0334892	yes	gene-Rv0346c	Rv0346c	NC_000962.3	415502	416965	ansP2	protein_coding	-	YP_177718.1	NA	NA	L-asparagine permease	YP_177718.1	P9WQM7	ANSP2_MYCTU	ansP2 Rv0346c MTCY13E10.06c	Mycobacterium tuberculosis (strain ATCC 25618 / H37Rv)	83332	amino acid transport [GO:0006865]; transmembrane transport [GO:0055085]	extracellular region [GO:0005576]; integral component of membrane [GO:0016021]; plasma membrane [GO:0005886]	extracellular region [GO:0005576]; integral component of membrane [GO:0016021]; plasma membrane [GO:0005886]; amino acid transport [GO:0006865]; transmembrane transport [GO:0055085]	NA	GO:0005576; GO:0005886; GO:0006865; GO:0016021; GO:0055085	83332.Rv0346c;	NA	23493563;886530;	mtu:Rv0346c;mtv:RVBD_0346c;	NA	NA	NA	PF00324;	IPR004841;IPR004840;	NA
gene-Rv0347	gene-Rv0347	Rv0347	NC_000962.3:417303-418290	SET4_Sample1-SET4_Sample3	SET4_Sample2-SET4_Sample4	OK	62.6885	68.2279	0.122162	0.459265	0.5151	0.655809	no	gene-Rv0347	Rv0347	NC_000962.3	417304	418290	Rv0347	protein_coding	+	NP_214861.1	This region is a possible MT-complex-specific genomic island (See Becq et al.%2C 2007 PMID:17545187).	NA	membrane protein	NP_214861.1	O06298	O06298_MYCTU	Rv0347	Mycobacterium tuberculosis (strain ATCC 25618 / H37Rv)	83332	NA	cell wall [GO:0005618]	cell wall [GO:0005618]	NA	GO:0005618	83332.Rv0347;	NA	23493562;886501;	mtu:Rv0347;mtv:RVBD_0347;	NA	NA	NA	NA	IPR026349;	TIGR04255;
gene-Rv0348	gene-Rv0348	Rv0348	NC_000962.3:418292-418946	SET4_Sample1-SET4_Sample3	SET4_Sample2-SET4_Sample4	OK	136.066	140.096	0.0421002	0.160772	0.8202	0.88532	no	gene-Rv0348	Rv0348	NC_000962.3	418293	418946	Rv0348	protein_coding	+	NP_214862.1	This region is a possible MT-complex-specific genomic island (See Becq et al.%2C 2007 PMID:17545187).	NA	transcriptional regulator	NP_214862.1	O06299	O06299_MYCTU	Rv0348	Mycobacterium tuberculosis (strain ATCC 25618 / H37Rv)	83332	NA	NA	NA	NA	NA	83332.Rv0348;	NA	23493561;886500;	mtu:Rv0348;mtv:RVBD_0348;	NA	NA	NA	NA	NA	NA
gene-Rv0349	gene-Rv0349	Rv0349	NC_000962.3:418948-419608	SET4_Sample1-SET4_Sample3	SET4_Sample2-SET4_Sample4	OK	43.713	41.2717	-0.0829092	-0.255081	0.7112	0.808872	no	gene-Rv0349	Rv0349	NC_000962.3	418949	419608	Rv0349	protein_coding	+	NP_214863.1	This region is a possible MT-complex-specific genomic island (See Becq et al.%2C 2007 PMID:17545187).	NA	hypothetical protein	NP_214863.1	O06300	O06300_MYCTU	Rv0349	Mycobacterium tuberculosis (strain ATCC 25618 / H37Rv)	83332	NA	NA	NA	NA	NA	83332.Rv0349;	NA	23493560;886506;	mtu:Rv0349;mtv:RVBD_0349;	NA	NA	NA	NA	NA	NA
gene-Rv0350	gene-Rv0350	dnaK	NC_000962.3:419834-422416	SET4_Sample1-SET4_Sample3	SET4_Sample2-SET4_Sample4	OK	424.57	682.079	0.683937	2.24048	0.00145	0.00597175	yes	gene-Rv0350	Rv0350	NC_000962.3	419835	421712	dnaK	protein_coding	+	NP_214864.1	heat shock protein 70 (heat shock 70 kDa protein) (HSP70)	NA	chaperone protein DnaK	NP_214864.1	P9WMJ9	DNAK_MYCTU	dnaK Rv0350 MTCY13E10.10	Mycobacterium tuberculosis (strain ATCC 25618 / H37Rv)	83332	cellular response to superoxide [GO:0071451]; cellular response to unfolded protein [GO:0034620]; chaperone cofactor-dependent protein refolding [GO:0051085]; positive regulation of plasminogen activation [GO:0010756]; positive regulation of transcription regulatory region DNA binding [GO:2000679]; protein autophosphorylation [GO:0046777]; protein refolding [GO:0042026]; response to antibiotic [G…	bacterial extracellular vesicle [GO:0097691]; capsule [GO:0042603]; cell surface [GO:0009986]; cell wall [GO:0005618]; cytoplasm [GO:0005737]; cytosol [GO:0005829]; extracellular region [GO:0005576]; plasma membrane [GO:0005886]	bacterial extracellular vesicle [GO:0097691]; capsule [GO:0042603]; cell surface [GO:0009986]; cell wall [GO:0005618]; cytoplasm [GO:0005737]; cytosol [GO:0005829]; extracellular region [GO:0005576]; plasma membrane [GO:0005886]; ATP binding [GO:0005524]; ATPase activity [GO:0016887]; fibronectin binding [GO:0001968]; heat shock protein binding [GO:0031072]; misfolded protein binding [GO:0051787]…	ATPase activity [GO:0016887]; ATP binding [GO:0005524]; fibronectin binding [GO:0001968]; heat shock protein binding [GO:0031072]; misfolded protein binding [GO:0051787]; protein folding chaperone [GO:0044183]; unfolded protein binding [GO:0051082]; zymogen binding [GO:0035375]	GO:0001968; GO:0005524; GO:0005576; GO:0005618; GO:0005737; GO:0005829; GO:0005886; GO:0006986; GO:0009408; GO:0009986; GO:0010756; GO:0016887; GO:0031072; GO:0034620; GO:0035375; GO:0042026; GO:0042603; GO:0044183; GO:0046677; GO:0046688; GO:0046777; GO:0051082; GO:0051085; GO:0051787; GO:0071451; GO:0097691; GO:2000679	83332.Rv0350;	P9WMJ9;	23493559;885946;	mtu:Rv0350;mtv:RVBD_0350;	NA	NA	PTHR19375;	PF00012;	IPR043129;IPR012725;IPR018181;IPR029048;IPR029047;IPR013126;	TIGR02350;
gene-Rv0351	gene-Rv0351	grpE	NC_000962.3:419834-422416	SET4_Sample1-SET4_Sample3	SET4_Sample2-SET4_Sample4	OK	297.249	399.32	0.425876	0.549277	0.4345	0.582645	no	gene-Rv0351	Rv0351	NC_000962.3	421709	422416	grpE	protein_coding	+	NP_214865.1	HSP-70 cofactor	protein motif:PROSITE:PS01071	stress response protein GrpE	NP_214865.1	P9WMT5	GRPE_MYCTU	grpE Rv0351 MTCY13E10.11	Mycobacterium tuberculosis (strain ATCC 25618 / H37Rv)	83332	cellular response to starvation [GO:0009267]; protein folding [GO:0006457]	cell wall [GO:0005618]; cytoplasm [GO:0005737]	cell wall [GO:0005618]; cytoplasm [GO:0005737]; adenyl-nucleotide exchange factor activity [GO:0000774]; chaperone binding [GO:0051087]; protein homodimerization activity [GO:0042803]; unfolded protein binding [GO:0051082]; cellular response to starvation [GO:0009267]; protein folding [GO:0006457]	adenyl-nucleotide exchange factor activity [GO:0000774]; chaperone binding [GO:0051087]; protein homodimerization activity [GO:0042803]; unfolded protein binding [GO:0051082]	GO:0000774; GO:0005618; GO:0005737; GO:0006457; GO:0009267; GO:0042803; GO:0051082; GO:0051087	83332.Rv0351;	NA	23493558;886497;	mtu:Rv0351;mtv:RVBD_0351;	NA	NA	PTHR21237;	PF01025;	IPR000740;IPR013805;IPR009012;	NA
gene-Rv0352	gene-Rv0352	dnaJ1	NC_000962.3:422451-424019	SET4_Sample1-SET4_Sample3	SET4_Sample2-SET4_Sample4	OK	193.016	394.589	1.03163	3.62299	5e-05	0.000296752	yes	gene-Rv0352	Rv0352	NC_000962.3	422452	423639	dnaJ1	protein_coding	+	YP_177719.1	Cofactor: binds two zinc ions per monomer.	protein motif:PROSITE:PS00637	chaperone protein DnaJ	YP_177719.1	P9WNV9	DNAJ1_MYCTU	dnaJ1 Rv0352 MTCY13E10.12	Mycobacterium tuberculosis (strain ATCC 25618 / H37Rv)	83332	chaperone cofactor-dependent protein refolding [GO:0051085]; DNA replication [GO:0006260]; positive regulation of transcription regulatory region DNA binding [GO:2000679]; protein refolding [GO:0042026]; regulation of gene expression [GO:0010468]; response to heat [GO:0009408]	cell wall [GO:0005618]; cytoplasm [GO:0005737]; plasma membrane [GO:0005886]	cell wall [GO:0005618]; cytoplasm [GO:0005737]; plasma membrane [GO:0005886]; ATP binding [GO:0005524]; heat shock protein binding [GO:0031072]; unfolded protein binding [GO:0051082]; zinc ion binding [GO:0008270]; chaperone cofactor-dependent protein refolding [GO:0051085]; DNA replication [GO:0006260]; positive regulation of transcription regulatory region DNA binding [GO:2000679]; protein refo…	ATP binding [GO:0005524]; heat shock protein binding [GO:0031072]; unfolded protein binding [GO:0051082]; zinc ion binding [GO:0008270]	GO:0005524; GO:0005618; GO:0005737; GO:0005886; GO:0006260; GO:0008270; GO:0009408; GO:0010468; GO:0031072; GO:0042026; GO:0051082; GO:0051085; GO:2000679	83332.Rv0352;	NA	23493557;886495;	mtu:Rv0352;mtv:RVBD_0352;	NA	NA	NA	PF00226;PF01556;PF00684;	IPR012724;IPR002939;IPR001623;IPR018253;IPR008971;IPR001305;IPR036410;IPR036869;	TIGR02349;
gene-Rv0353	gene-Rv0353	hspR	NC_000962.3:422451-424019	SET4_Sample1-SET4_Sample3	SET4_Sample2-SET4_Sample4	OK	275.674	305.727	0.149284	0.197083	0.7769	0.85628	no	gene-Rv0353	Rv0353	NC_000962.3	423639	424019	hspR	protein_coding	+	NP_214867.1	Belongs to the MerR family of transcriptional regulators.	NA	heat shock protein transcriptional repressor HspR	NP_214867.1	O06302	O06302_MYCTU	hspR Rv0353	Mycobacterium tuberculosis (strain ATCC 25618 / H37Rv)	83332	negative regulation of transcription, DNA-templated [GO:0045892]	plasma membrane [GO:0005886]	plasma membrane [GO:0005886]; bacterial-type RNA polymerase transcription regulatory region sequence-specific DNA binding [GO:0000984]; negative regulation of transcription, DNA-templated [GO:0045892]	bacterial-type RNA polymerase transcription regulatory region sequence-specific DNA binding [GO:0000984]	GO:0000984; GO:0005886; GO:0045892	83332.Rv0353;	O06302;	23493556;885929;	mtu:Rv0353;mtv:RVBD_0353;	NA	NA	NA	PF13411;	IPR009061;IPR000551;	NA
gene-Rv0354c	gene-Rv0354c	PPE7	NC_000962.3:424268-424694	SET4_Sample1-SET4_Sample3	SET4_Sample2-SET4_Sample4	OK	178.15	152.491	-0.224364	-0.788574	0.26455	0.41035	no	gene-Rv0354c	Rv0354c	NC_000962.3	424269	424694	PPE7	protein_coding	-	YP_177720.1	NA	NA	PPE family protein PPE7	YP_177720.1	L0T545	L0T545_MYCTU	PPE7 Rv0354c	Mycobacterium tuberculosis (strain ATCC 25618 / H37Rv)	83332	NA	NA	NA	NA	NA	83332.Rv0354c;	NA	886498;	mtu:Rv0354c;	NA	NA	NA	NA	NA	NA
gene-Rv0355c	gene-Rv0355c	PPE8	NC_000962.3:424776-434679	SET4_Sample1-SET4_Sample3	SET4_Sample2-SET4_Sample4	OK	56.7864	62.8503	0.146373	0.553612	0.42765	0.577203	no	gene-Rv0355c	Rv0355c	NC_000962.3	424777	434679	PPE8	protein_coding	-	YP_177721.2	NA	NA	PPE family protein PPE8	YP_177721.2	I6Y7L4	I6Y7L4_MYCTU	PPE8 Rv0355c	Mycobacterium tuberculosis (strain ATCC 25618 / H37Rv)	83332	NA	NA	NA	NA	NA	83332.Rv0355c;	NA	23493554;886491;	mtu:Rv0355c;mtv:RVBD_0355c;	NA	NA	NA	PF01469;PF00823;	IPR002989;IPR000030;IPR038332;	NA
gene-Rv0356c	gene-Rv0356c	Rv0356c	NC_000962.3:434829-436769	SET4_Sample1-SET4_Sample3	SET4_Sample2-SET4_Sample4	OK	48.6909	40.1691	-0.277566	-0.563907	0.4173	0.567522	no	gene-Rv0356c	Rv0356c	NC_000962.3	434830	435474	Rv0356c	protein_coding	-	NP_214870.1	A core mycobacterial gene%3B conserved in mycobacterial strains (See Marmiesse et al.%2C 2004 PMID:14766927).	NA	hypothetical protein	NP_214870.1	O06307	O06307_MYCTU	Rv0356c	Mycobacterium tuberculosis (strain ATCC 25618 / H37Rv)	83332	NA	NA	NA	NA	NA	83332.Rv0356c;	NA	23493553;886490;	mtu:Rv0356c;mtv:RVBD_0356c;	NA	NA	NA	PF03061;	IPR029069;IPR006683;	NA
gene-Rv0357c	gene-Rv0357c	purA	NC_000962.3:434829-436769	SET4_Sample1-SET4_Sample3	SET4_Sample2-SET4_Sample4	OK	46.7845	42.0865	-0.152672	-0.500574	0.46695	0.610735	no	gene-Rv0357c	Rv0357c	NC_000962.3	435471	436769	purA	protein_coding	-	NP_214871.1	imp--aspartate ligase (ADSS) (ampsase)	NA	adenylosuccinate synthetase	NP_214871.1	P9WHN3	PURA_MYCTU	purA Rv0357c MTCY13E10.19c	Mycobacterium tuberculosis (strain ATCC 25618 / H37Rv)	83332	'de novo' AMP biosynthetic process [GO:0044208]; IMP metabolic process [GO:0046040]	cytoplasm [GO:0005737]	cytoplasm [GO:0005737]; adenylosuccinate synthase activity [GO:0004019]; GTP binding [GO:0005525]; magnesium ion binding [GO:0000287]; 'de novo' AMP biosynthetic process [GO:0044208]; IMP metabolic process [GO:0046040]	adenylosuccinate synthase activity [GO:0004019]; GTP binding [GO:0005525]; magnesium ion binding [GO:0000287]	GO:0000287; GO:0004019; GO:0005525; GO:0005737; GO:0044208; GO:0046040	83332.Rv0357c;	NA	23493552;886484;	mtu:Rv0357c;mtv:RVBD_0357c;	NA	UPA00075;UER00335	PTHR11846;	PF00709;	IPR018220;IPR033128;IPR042109;IPR042110;IPR042111;IPR001114;IPR027417;	TIGR00184;
gene-Rv0358	gene-Rv0358	Rv0358	NC_000962.3:436859-437507	SET4_Sample1-SET4_Sample3	SET4_Sample2-SET4_Sample4	OK	13.9881	5.28242	-1.40493	-2.46557	0.0019	0.00754813	yes	gene-Rv0358	Rv0358	NC_000962.3	436860	437507	Rv0358	protein_coding	+	NP_214872.1	A core mycobacterial gene%3B conserved in mycobacterial strains (See Marmiesse et al.%2C 2004 PMID:14766927).	NA	hypothetical protein	NP_214872.1	O06308	O06308_MYCTU	Rv0358	Mycobacterium tuberculosis (strain ATCC 25618 / H37Rv)	83332	NA	NA	NA	NA	NA	83332.Rv0358;	NA	23493551;886493;	mtu:Rv0358;mtv:RVBD_0358;	NA	NA	NA	NA	NA	NA
gene-Rv0359	gene-Rv0359	Rv0359	NC_000962.3:437517-438297	SET4_Sample1-SET4_Sample3	SET4_Sample2-SET4_Sample4	OK	33.7725	20.7139	-0.705252	-2.01535	0.0054	0.0184332	yes	gene-Rv0359	Rv0359	NC_000962.3	437518	438297	Rv0359	protein_coding	+	NP_214873.1	integral membrane protein	protein motif:PROSITE:PS00142	zinc metalloprotease	NP_214873.1	L0T550	RIP2_MYCTU	rip2 Rv0359	Mycobacterium tuberculosis (strain ATCC 25618 / H37Rv)	83332	NA	integral component of membrane [GO:0016021]; plasma membrane [GO:0005886]	integral component of membrane [GO:0016021]; plasma membrane [GO:0005886]; metal ion binding [GO:0046872]; metallopeptidase activity [GO:0008237]	metal ion binding [GO:0046872]; metallopeptidase activity [GO:0008237]	GO:0005886; GO:0008237; GO:0016021; GO:0046872	83332.Rv0359;	NA	23493550;886482;	mtu:Rv0359;mtv:RVBD_0359;	NA	NA	NA	NA	NA	NA
gene-Rv0360c	gene-Rv0360c	Rv0360c	NC_000962.3:438301-438739	SET4_Sample1-SET4_Sample3	SET4_Sample2-SET4_Sample4	OK	2.485	7.60707	1.6141	1.64224	0.0354	0.0861751	no	gene-Rv0360c	Rv0360c	NC_000962.3	438302	438739	Rv0360c	protein_coding	-	NP_214874.1	NA	NA	hypothetical protein	NP_214874.1	O06310	O06310_MYCTU	Rv0360c	Mycobacterium tuberculosis (strain ATCC 25618 / H37Rv)	83332	NA	NA	NA	NA	NA	83332.Rv0360c;	NA	23493549;886480;	mtu:Rv0360c;mtv:RVBD_0360c;	NA	NA	NA	PF11349;	IPR014487;	NA
gene-Rv0361	gene-Rv0361	Rv0361	NC_000962.3:438821-439649	SET4_Sample1-SET4_Sample3	SET4_Sample2-SET4_Sample4	OK	56.2377	75.5458	0.425813	1.54227	0.02865	0.072811	no	gene-Rv0361	Rv0361	NC_000962.3	438822	439649	Rv0361	protein_coding	+	NP_214875.1	A core mycobacterial gene%3B conserved in mycobacterial strains (See Marmiesse et al.%2C 2004 PMID:14766927).	NA	membrane protein	NP_214875.1	O06311	O06311_MYCTU	Rv0361	Mycobacterium tuberculosis (strain ATCC 25618 / H37Rv)	83332	NA	cell wall [GO:0005618]; extracellular region [GO:0005576]; integral component of plasma membrane [GO:0005887]	cell wall [GO:0005618]; extracellular region [GO:0005576]; integral component of plasma membrane [GO:0005887]	NA	GO:0005576; GO:0005618; GO:0005887	83332.Rv0361;	NA	23493548;886478;	mtu:Rv0361;mtv:RVBD_0361;	NA	NA	NA	NA	IPR032710;	NA
gene-Rv0362	gene-Rv0362	mgtE	NC_000962.3:439870-441253	SET4_Sample1-SET4_Sample3	SET4_Sample2-SET4_Sample4	OK	15.0875	15.1443	0.00542217	0.0164501	0.9758	0.98004	no	gene-Rv0362	Rv0362	NC_000962.3	439871	441253	mgtE	protein_coding	+	NP_214876.1	NA	NA	Mg2+ transport transmembrane protein MgtE	NP_214876.1	O06312	O06312_MYCTU	mgtE Rv0362	Mycobacterium tuberculosis (strain ATCC 25618 / H37Rv)	83332	NA	integral component of membrane [GO:0016021]; plasma membrane [GO:0005886]	integral component of membrane [GO:0016021]; plasma membrane [GO:0005886]; magnesium ion transmembrane transporter activity [GO:0015095]; metal ion binding [GO:0046872]	magnesium ion transmembrane transporter activity [GO:0015095]; metal ion binding [GO:0046872]	GO:0005886; GO:0015095; GO:0016021; GO:0046872	83332.Rv0362;	NA	23493547;886476;	mtu:Rv0362;mtv:RVBD_0362;	NA	NA	NA	PF00571;PF01769;PF03448;	IPR000644;IPR006668;IPR038076;IPR038048;IPR006669;IPR006667;IPR036739;	TIGR00400;
gene-Rv0363c	gene-Rv0363c	fba	NC_000962.3:441264-442299	SET4_Sample1-SET4_Sample3	SET4_Sample2-SET4_Sample4	OK	243.722	202.028	-0.270678	-1.07461	0.12275	0.231534	no	gene-Rv0363c	Rv0363c	NC_000962.3	441265	442299	fba	protein_coding	-	NP_214877.1	Belongs to class II fructose-bisphosphate aldolase family. Cofactor: zinc.	NA	fructose-bisphosphate aldolase	NP_214877.1	P9WQA3	ALF_MYCTU	fba Rv0363c MTCY13E10.25c	Mycobacterium tuberculosis (strain ATCC 25618 / H37Rv)	83332	glycolytic process [GO:0006096]	cell wall [GO:0005618]; extracellular region [GO:0005576]; plasma membrane [GO:0005886]	cell wall [GO:0005618]; extracellular region [GO:0005576]; plasma membrane [GO:0005886]; fructose-bisphosphate aldolase activity [GO:0004332]; zinc ion binding [GO:0008270]; zymogen binding [GO:0035375]; glycolytic process [GO:0006096]	fructose-bisphosphate aldolase activity [GO:0004332]; zinc ion binding [GO:0008270]; zymogen binding [GO:0035375]	GO:0004332; GO:0005576; GO:0005618; GO:0005886; GO:0006096; GO:0008270; GO:0035375	83332.Rv0363c;	NA	23493546;886474;	mtu:Rv0363c;mtv:RVBD_0363c;	NA	UPA00109;UER00183	PTHR30559;	PF01116;	IPR013785;IPR000771;IPR006411;	TIGR00167;TIGR01520;
gene-Rv0364	gene-Rv0364	Rv0364	NC_000962.3:442394-444197	SET4_Sample1-SET4_Sample3	SET4_Sample2-SET4_Sample4	OK	328.639	185.68	-0.823689	-2.95566	5e-05	0.000296752	yes	gene-Rv0364	Rv0364	NC_000962.3	442395	443078	Rv0364	protein_coding	+	NP_214878.1	NA	NA	transmembrane protein	NP_214878.1	P9WP09	Y364_MYCTU	Rv0364 MTCY13E10.26	Mycobacterium tuberculosis (strain ATCC 25618 / H37Rv)	83332	NA	integral component of membrane [GO:0016021]; plasma membrane [GO:0005886]	integral component of membrane [GO:0016021]; plasma membrane [GO:0005886]	NA	GO:0005886; GO:0016021	83332.Rv0364;	NA	23493545;886473;	mtu:Rv0364;mtv:RVBD_0364;	NA	NA	PTHR30353;	PF09335;	IPR032818;IPR032816;	NA
gene-Rv0365c	gene-Rv0365c	Rv0365c	NC_000962.3:442394-444197	SET4_Sample1-SET4_Sample3	SET4_Sample2-SET4_Sample4	OK	23.0597	26.1319	0.180437	0.279677	0.68305	0.790953	no	gene-Rv0365c	Rv0365c	NC_000962.3	443067	444197	Rv0365c	protein_coding	-	NP_214879.1	NA	NA	hypothetical protein	NP_214879.1	O06315	O06315_MYCTU	Rv0365c	Mycobacterium tuberculosis (strain ATCC 25618 / H37Rv)	83332	growth of symbiont in host cell [GO:0044119]	plasma membrane [GO:0005886]	plasma membrane [GO:0005886]; catalytic activity [GO:0003824]; growth of symbiont in host cell [GO:0044119]	catalytic activity [GO:0003824]	GO:0003824; GO:0005886; GO:0044119	83332.Rv0365c;	NA	23493544;886487;	mtu:Rv0365c;mtv:RVBD_0365c;	NA	NA	NA	PF03663;	IPR008928;IPR005198;IPR014512;	NA
gene-Rv0366c	gene-Rv0366c	Rv0366c	NC_000962.3:444221-444815	SET4_Sample1-SET4_Sample3	SET4_Sample2-SET4_Sample4	OK	2.74962	2.89313	0.0734022	0.0829904	0.91735	0.942159	no	gene-Rv0366c	Rv0366c	NC_000962.3	444222	444815	Rv0366c	protein_coding	-	NP_214880.1	NA	protein motif:PROSITE:PS00850	hypothetical protein	NP_214880.1	O53701	O53701_MYCTU	Rv0366c	Mycobacterium tuberculosis (strain ATCC 25618 / H37Rv)	83332	NA	cell wall [GO:0005618]	cell wall [GO:0005618]; ATP binding [GO:0005524]; kinase activity [GO:0016301]	ATP binding [GO:0005524]; kinase activity [GO:0016301]	GO:0005524; GO:0005618; GO:0016301	83332.Rv0366c;	NA	23493543;886471;	mtu:Rv0366c;mtv:RVBD_0366c;	NA	NA	NA	PF06414;	IPR027417;IPR010488;	NA
gene-Rv0367c	gene-Rv0367c	Rv0367c	NC_000962.3:444843-445233	SET4_Sample1-SET4_Sample3	SET4_Sample2-SET4_Sample4	OK	7.29369	10.2583	0.492066	0.613974	0.37775	0.529119	no	gene-Rv0367c	Rv0367c	NC_000962.3	444844	445233	Rv0367c	protein_coding	-	NP_214881.1	NA	NA	hypothetical protein	NP_214881.1	O53702	O53702_MYCTU	Rv0367c	Mycobacterium tuberculosis (strain ATCC 25618 / H37Rv)	83332	NA	NA	NA	NA	NA	83332.Rv0367c;	NA	23493542;886468;	mtu:Rv0367c;mtv:RVBD_0367c;	NA	NA	NA	PF11903;	IPR021831;	NA
gene-Rv0368c	gene-Rv0368c	Rv0368c	NC_000962.3:445313-446525	SET4_Sample1-SET4_Sample3	SET4_Sample2-SET4_Sample4	OK	2.81215	3.59458	0.354148	0.611913	0.37845	0.529792	no	gene-Rv0368c	Rv0368c	NC_000962.3	445314	446525	Rv0368c	protein_coding	-	NP_214882.1	NA	protein motif:PROSITE:PS00213	hypothetical protein	NP_214882.1	O53703	O53703_MYCTU	Rv0368c	Mycobacterium tuberculosis (strain ATCC 25618 / H37Rv)	83332	NA	cytosol [GO:0005829]; plasma membrane [GO:0005886]	cytosol [GO:0005829]; plasma membrane [GO:0005886]	NA	GO:0005829; GO:0005886	83332.Rv0368c;	NA	23493541;886469;	mtu:Rv0368c;mtv:RVBD_0368c;	NA	NA	NA	PF05762;	IPR011195;IPR008912;IPR002035;IPR036465;	NA
gene-Rv0369c	gene-Rv0369c	Rv0369c	NC_000962.3:446530-447046	SET4_Sample1-SET4_Sample3	SET4_Sample2-SET4_Sample4	OK	6.31402	12.8697	1.02735	1.59177	0.03	0.0754127	no	gene-Rv0369c	Rv0369c	NC_000962.3	446531	447046	Rv0369c	protein_coding	-	NP_214883.1	NA	NA	membrane oxidoreductase	NP_214883.1	O53704	O53704_MYCTU	Rv0369c	Mycobacterium tuberculosis (strain ATCC 25618 / H37Rv)	83332	NA	integral component of membrane [GO:0016021]; plasma membrane [GO:0005886]	integral component of membrane [GO:0016021]; plasma membrane [GO:0005886]	NA	GO:0005886; GO:0016021	83332.Rv0369c;	NA	886485;	mtu:Rv0369c;mtv:RVBD_0369c;	NA	NA	PTHR38588;	PF06240;	IPR010419;IPR023393;	NA
gene-Rv0370c	gene-Rv0370c	Rv0370c	NC_000962.3:447146-449385	SET4_Sample1-SET4_Sample3	SET4_Sample2-SET4_Sample4	OK	15.5788	17.0745	0.132259	0.327916	0.64205	0.759595	no	gene-Rv0370c	Rv0370c	NC_000962.3	447147	448043	Rv0370c	protein_coding	-	NP_214884.1	NA	protein motif:PROSITE:PS00017	oxidoreductase	NP_214884.1	O53705	O53705_MYCTU	Rv0370c	Mycobacterium tuberculosis (strain ATCC 25618 / H37Rv)	83332	NA	NA	ATP binding [GO:0005524]; ATPase activity [GO:0016887]	ATPase activity [GO:0016887]; ATP binding [GO:0005524]	GO:0005524; GO:0016887	83332.Rv0370c;	NA	23493539;886465;	mtu:Rv0370c;mtv:RVBD_0370c;	NA	NA	NA	PF07728;	IPR003593;IPR011704;IPR027417;	NA
gene-Rv0371c	gene-Rv0371c	Rv0371c	NC_000962.3:447146-449385	SET4_Sample1-SET4_Sample3	SET4_Sample2-SET4_Sample4	OK	0.941357	1.89257	1.00753	0.402973	0.664	0.774371	no	gene-Rv0371c	Rv0371c	NC_000962.3	448040	448633	Rv0371c	protein_coding	-	NP_214885.1	NA	NA	hypothetical protein	NP_214885.1	I6WY86	I6WY86_MYCTU	Rv0371c	Mycobacterium tuberculosis (strain ATCC 25618 / H37Rv)	83332	NA	NA	NA	NA	NA	83332.Rv0371c;	NA	23493538;886463;	mtu:Rv0371c;mtv:RVBD_0371c;	NA	NA	NA	PF12804;	IPR025877;IPR029044;	NA
gene-Rv0372c	gene-Rv0372c	Rv0372c	NC_000962.3:447146-449385	SET4_Sample1-SET4_Sample3	SET4_Sample2-SET4_Sample4	OK	1.51097	4.30078	1.50913	1.23896	0.10625	0.208	no	gene-Rv0372c	Rv0372c	NC_000962.3	448630	449385	Rv0372c	protein_coding	-	NP_214886.1	NA	NA	hypothetical protein	NP_214886.1	O53707	O53707_MYCTU	Rv0372c	Mycobacterium tuberculosis (strain ATCC 25618 / H37Rv)	83332	NA	NA	NA	NA	NA	83332.Rv0372c;	NA	23493537;886460;	mtu:Rv0372c;mtv:RVBD_0372c;	NA	NA	NA	PF13478;PF02625;	IPR003777;IPR027051;	NA
gene-Rv0373c	gene-Rv0373c	Rv0373c	NC_000962.3:449403-452279	SET4_Sample1-SET4_Sample3	SET4_Sample2-SET4_Sample4	OK	10.1937	11.8509	0.217326	0.692668	0.32625	0.476342	no	gene-Rv0373c	Rv0373c	NC_000962.3	449404	451803	Rv0373c	protein_coding	-	NP_214887.1	NA	NA	carbon monoxyde dehydrogenase large subunit	NP_214887.1	O53708	O53708_MYCTU	Rv0373c	Mycobacterium tuberculosis (strain ATCC 25618 / H37Rv)	83332	NA	plasma membrane [GO:0005886]	plasma membrane [GO:0005886]; carbon-monoxide dehydrogenase (acceptor) activity [GO:0018492]; copper ion binding [GO:0005507]; molybdenum ion binding [GO:0030151]	carbon-monoxide dehydrogenase (acceptor) activity [GO:0018492]; copper ion binding [GO:0005507]; molybdenum ion binding [GO:0030151]	GO:0005507; GO:0005886; GO:0018492; GO:0030151	83332.Rv0373c;	NA	23493536;886472;	mtu:Rv0373c;mtv:RVBD_0373c;	NA	NA	NA	PF01315;PF02738;	IPR000674;IPR036856;IPR008274;IPR037165;IPR012780;	TIGR02416;
gene-Rv0374c	gene-Rv0374c	Rv0374c	NC_000962.3:449403-452279	SET4_Sample1-SET4_Sample3	SET4_Sample2-SET4_Sample4	OK	7.5053	13.9755	0.896923	0.91203	0.19005	0.324232	no	gene-Rv0374c	Rv0374c	NC_000962.3	451800	452279	Rv0374c	protein_coding	-	NP_214888.1	NA	NA	carbon monoxyde dehydrogenase small subunit	NP_214888.1	O53709	O53709_MYCTU	Rv0374c	Mycobacterium tuberculosis (strain ATCC 25618 / H37Rv)	83332	NA	NA	electron transfer activity [GO:0009055]; iron-sulfur cluster binding [GO:0051536]; metal ion binding [GO:0046872]	electron transfer activity [GO:0009055]; iron-sulfur cluster binding [GO:0051536]; metal ion binding [GO:0046872]	GO:0009055; GO:0046872; GO:0051536	83332.Rv0374c;	NA	23493535;886462;	mtu:Rv0374c;mtv:RVBD_0374c;	NA	NA	NA	PF00111;PF01799;	IPR002888;IPR036884;IPR036010;IPR001041;IPR012675;	NA
gene-Rv0375c	gene-Rv0375c	Rv0375c	NC_000962.3:452293-453154	SET4_Sample1-SET4_Sample3	SET4_Sample2-SET4_Sample4	OK	4.20199	9.57974	1.18891	2.2028	0.00475	0.0165597	yes	gene-Rv0375c	Rv0375c	NC_000962.3	452294	453154	Rv0375c	protein_coding	-	NP_214889.1	NA	NA	carbon monoxyde dehydrogenase medium subunit	NP_214889.1	I6Y7N2	I6Y7N2_MYCTU	Rv0375c	Mycobacterium tuberculosis (strain ATCC 25618 / H37Rv)	83332	NA	NA	FAD binding [GO:0071949]; oxidoreductase activity [GO:0016491]	FAD binding [GO:0071949]; oxidoreductase activity [GO:0016491]	GO:0016491; GO:0071949	83332.Rv0375c;	NA	886456;	mtu:Rv0375c;mtv:RVBD_0375c;	NA	NA	NA	PF03450;PF00941;	IPR005107;IPR036683;IPR016166;IPR036318;IPR016167;IPR016169;IPR002346;	NA
gene-Rv0376c	gene-Rv0376c	Rv0376c	NC_000962.3:453229-454372	SET4_Sample1-SET4_Sample3	SET4_Sample2-SET4_Sample4	OK	5.62302	13.1308	1.22353	2.79956	0.00015	0.000797497	yes	gene-Rv0376c	Rv0376c	NC_000962.3	453230	454372	Rv0376c	protein_coding	-	NP_214890.1	NA	NA	hypothetical protein	NP_214890.1	O53711	O53711_MYCTU	Rv0376c	Mycobacterium tuberculosis (strain ATCC 25618 / H37Rv)	83332	NA	NA	NA	NA	NA	83332.Rv0376c;	NA	23493533;886454;	mtu:Rv0376c;mtv:RVBD_0376c;	NA	NA	NA	PF13478;PF02625;	IPR003777;IPR027051;	NA
gene-Rv0377	gene-Rv0377	Rv0377	NC_000962.3:454420-455386	SET4_Sample1-SET4_Sample3	SET4_Sample2-SET4_Sample4	OK	7.3672	12.0412	0.708794	1.59579	0.02615	0.0675499	no	gene-Rv0377	Rv0377	NC_000962.3	454421	455386	Rv0377	protein_coding	+	NP_214891.1	NA	protein motif:PROSITE:PS00044	HTH-type transcriptional regulator	NP_214891.1	P9WMF7	Y377_MYCTU	Rv0377 MTV036.12	Mycobacterium tuberculosis (strain ATCC 25618 / H37Rv)	83332	regulation of transcription, DNA-templated [GO:0006355]	NA	DNA-binding transcription factor activity [GO:0003700]; transcription regulatory region sequence-specific DNA binding [GO:0000976]; regulation of transcription, DNA-templated [GO:0006355]	DNA-binding transcription factor activity [GO:0003700]; transcription regulatory region sequence-specific DNA binding [GO:0000976]	GO:0000976; GO:0003700; GO:0006355	83332.Rv0377;	NA	23493532;886452;	mtu:Rv0377;mtv:RVBD_0377;	NA	NA	NA	PF00126;PF03466;	IPR005119;IPR000847;IPR036388;IPR036390;	NA
gene-Rv0378	gene-Rv0378	Rv0378	NC_000962.3:455636-455858	SET4_Sample1-SET4_Sample3	SET4_Sample2-SET4_Sample4	OK	2.07027	10.7738	2.37963	1.79207	0.29665	0.445542	no	gene-Rv0378	Rv0378	NC_000962.3	455637	455858	Rv0378	protein_coding	+	NP_214892.1	NA	NA	hypothetical protein	NP_214892.1	O53713	O53713_MYCTU	Rv0378	Mycobacterium tuberculosis (strain ATCC 25618 / H37Rv)	83332	NA	NA	NA	NA	NA	83332.Rv0378;	NA	23493531;886450;	mtu:Rv0378;mtv:RVBD_0378;	NA	NA	NA	NA	NA	NA
gene-Rv0379	gene-Rv0379	secE2	NC_000962.3:455976-456192	SET4_Sample1-SET4_Sample3	SET4_Sample2-SET4_Sample4	OK	6295.14	2581.63	-1.28595	-4.96886	5e-05	0.000296752	yes	gene-Rv0379	Rv0379	NC_000962.3	455977	456192	secE2	protein_coding	+	YP_177722.1	Could be a part of the prokaryotic protein translocation apparatus which comprise SECA|Rv3240c%2C SECD|Rv2587c%2CSECE|Rv0638%2C SECF|Rv2586c%2C SECG|Rv1440 and SECY|Rv0732.	NA	protein translocase subunit SecE	YP_177722.1	Q6MX43	DODEC_MYCTU	secE2 Rv0379 RVBD_0379	Mycobacterium tuberculosis (strain ATCC 25618 / H37Rv)	83332	NA	cell wall [GO:0005618]; plasma membrane [GO:0005886]	cell wall [GO:0005618]; plasma membrane [GO:0005886]; metal ion binding [GO:0046872]	metal ion binding [GO:0046872]	GO:0005618; GO:0005886; GO:0046872	83332.Rv0379;	NA	23493530;886449;	mtu:Rv0379;mtv:RVBD_0379;	NA	NA	PTHR39324;	PF07311;	IPR009923;IPR025543;IPR036694;	NA
gene-Rv0380c	gene-Rv0380c	Rv0380c	NC_000962.3:456267-456819	SET4_Sample1-SET4_Sample3	SET4_Sample2-SET4_Sample4	OK	36.6856	27.876	-0.396189	-1.01445	0.14905	0.271587	no	gene-Rv0380c	Rv0380c	NC_000962.3	456268	456819	Rv0380c	protein_coding	-	NP_214894.1	NA	NA	RNA methyltransferase	NP_214894.1	O53715	O53715_MYCTU	Rv0380c	Mycobacterium tuberculosis (strain ATCC 25618 / H37Rv)	83332	RNA processing [GO:0006396]	NA	RNA binding [GO:0003723]; RNA methyltransferase activity [GO:0008173]; RNA processing [GO:0006396]	RNA binding [GO:0003723]; RNA methyltransferase activity [GO:0008173]	GO:0003723; GO:0006396; GO:0008173	83332.Rv0380c;	NA	23493529;886446;	mtu:Rv0380c;mtv:RVBD_0380c;	NA	NA	NA	PF00588;	IPR029028;IPR001537;IPR029026;	NA
gene-Rv0381c	gene-Rv0381c	Rv0381c	NC_000962.3:456914-457823	SET4_Sample1-SET4_Sample3	SET4_Sample2-SET4_Sample4	OK	22.0398	32.6381	0.566446	1.71806	0.01555	0.0438593	yes	gene-Rv0381c	Rv0381c	NC_000962.3	456915	457823	Rv0381c	protein_coding	-	NP_214895.1	NA	NA	hypothetical protein	NP_214895.1	O53716	O53716_MYCTU	Rv0381c	Mycobacterium tuberculosis (strain ATCC 25618 / H37Rv)	83332	NA	plasma membrane [GO:0005886]	plasma membrane [GO:0005886]	NA	GO:0005886	83332.Rv0381c;	NA	23493528;886444;	mtu:Rv0381c;mtv:RVBD_0381c;	NA	NA	NA	NA	NA	NA
gene-Rv0382c	gene-Rv0382c	pyrE	NC_000962.3:457840-458380	SET4_Sample1-SET4_Sample3	SET4_Sample2-SET4_Sample4	OK	98.579	66.6586	-0.564488	-1.86929	0.00845	0.0264332	yes	gene-Rv0382c	Rv0382c	NC_000962.3	457841	458380	pyrE	protein_coding	-	YP_177723.1	NA	protein motif:PROSITE:PS00589	orotate phosphoribosyltransferase	YP_177723.1	P9WHK9	PYRE_MYCTU	pyrE umpA Rv0382c MTV036.17c	Mycobacterium tuberculosis (strain ATCC 25618 / H37Rv)	83332	'de novo' UMP biosynthetic process [GO:0044205]; nucleoside metabolic process [GO:0009116]; pyrimidine nucleobase biosynthetic process [GO:0019856]; UMP biosynthetic process [GO:0006222]	NA	magnesium ion binding [GO:0000287]; orotate phosphoribosyltransferase activity [GO:0004588]; 'de novo' UMP biosynthetic process [GO:0044205]; nucleoside metabolic process [GO:0009116]; pyrimidine nucleobase biosynthetic process [GO:0019856]; UMP biosynthetic process [GO:0006222]	magnesium ion binding [GO:0000287]; orotate phosphoribosyltransferase activity [GO:0004588]	GO:0000287; GO:0004588; GO:0006222; GO:0009116; GO:0019856; GO:0044205	83332.Rv0382c;	NA	23493527;886443;	mtu:Rv0382c;mtv:RVBD_0382c;	NA	UPA00070;UER00119	NA	PF00156;	IPR023031;IPR004467;IPR000836;IPR029057;	TIGR00336;
gene-Rv0383c	gene-Rv0383c	Rv0383c	NC_000962.3:458460-459315	SET4_Sample1-SET4_Sample3	SET4_Sample2-SET4_Sample4	OK	251.201	198.665	-0.338503	-1.3433	0.0546	0.122936	no	gene-Rv0383c	Rv0383c	NC_000962.3	458461	459315	Rv0383c	protein_coding	-	NP_214897.1	A core mycobacterial gene%3B conserved in mycobacterial strains (See Marmiesse et al.%2C 2004 PMID:14766927).	NA	hypothetical protein	NP_214897.1	O53718	O53718_MYCTU	Rv0383c	Mycobacterium tuberculosis (strain ATCC 25618 / H37Rv)	83332	NA	cell wall [GO:0005618]; plasma membrane [GO:0005886]	cell wall [GO:0005618]; plasma membrane [GO:0005886]	NA	GO:0005618; GO:0005886	83332.Rv0383c;	NA	23493526;886458;	mtu:Rv0383c;mtv:RVBD_0383c;	NA	NA	NA	NA	NA	NA
gene-Rv0384c	gene-Rv0384c	clpB	NC_000962.3:459455-462002	SET4_Sample1-SET4_Sample3	SET4_Sample2-SET4_Sample4	OK	26.0824	95.8148	1.87717	7.29663	5e-05	0.000296752	yes	gene-Rv0384c	Rv0384c	NC_000962.3	459456	462002	clpB	protein_coding	-	NP_214898.1	heat shock protein F84.1%3B endopeptidase ATP binding protein ClpB	protein motif:PROSITE:PS00871	chaperone protein ClpB	NP_214898.1	P9WPD1	CLPB_MYCTU	clpB Rv0384c MTV036.19c	Mycobacterium tuberculosis (strain ATCC 25618 / H37Rv)	83332	protein refolding [GO:0042026]; response to heat [GO:0009408]	cell wall [GO:0005618]; cytoplasm [GO:0005737]; plasma membrane [GO:0005886]	cell wall [GO:0005618]; cytoplasm [GO:0005737]; plasma membrane [GO:0005886]; ATP binding [GO:0005524]; protein refolding [GO:0042026]; response to heat [GO:0009408]	ATP binding [GO:0005524]	GO:0005524; GO:0005618; GO:0005737; GO:0005886; GO:0009408; GO:0042026	83332.Rv0384c;	NA	23493525;886440;	mtu:Rv0384c;mtv:RVBD_0384c;	NA	NA	NA	PF00004;PF07724;PF17871;PF02861;PF10431;	IPR003593;IPR003959;IPR017730;IPR019489;IPR004176;IPR036628;IPR001270;IPR018368;IPR028299;IPR041546;IPR027417;	TIGR03346;
gene-Rv0385	gene-Rv0385	Rv0385	NC_000962.3:462134-463307	SET4_Sample1-SET4_Sample3	SET4_Sample2-SET4_Sample4	OK	8.61986	18.9379	1.13554	3.0252	5e-05	0.000296752	yes	gene-Rv0385	Rv0385	NC_000962.3	462135	463307	Rv0385	protein_coding	+	NP_214899.1	NA	NA	monooxygenase	NP_214899.1	Q7ARS9	Q7ARS9_MYCTU	Rv0385	Mycobacterium tuberculosis (strain ATCC 25618 / H37Rv)	83332	NA	NA	heme binding [GO:0020037]; monooxygenase activity [GO:0004497]; oxygen binding [GO:0019825]; oxygen carrier activity [GO:0005344]	heme binding [GO:0020037]; monooxygenase activity [GO:0004497]; oxygen binding [GO:0019825]; oxygen carrier activity [GO:0005344]	GO:0004497; GO:0005344; GO:0019825; GO:0020037	83332.Rv0385;	NA	23493524;886441;	mtu:Rv0385;mtv:RVBD_0385;	NA	NA	NA	PF00970;PF00042;PF00175;	IPR008333;IPR017927;IPR001709;IPR039261;IPR000971;IPR009050;IPR012292;IPR001433;IPR017938;	NA
gene-Rv0386	gene-Rv0386	Rv0386	NC_000962.3:463410-466668	SET4_Sample1-SET4_Sample3	SET4_Sample2-SET4_Sample4	OK	31.5687	43.0275	0.446767	1.77016	0.0113	0.0336857	yes	gene-Rv0386	Rv0386	NC_000962.3	463411	466668	Rv0386	protein_coding	+	NP_214900.1	Belongs to the LuxR/UhpA family of transcriptional regulators.	protein motif:PROSITE:PS00622	transcriptional regulator	NP_214900.1	O53720	O53720_MYCTU	Rv0386	Mycobacterium tuberculosis (strain ATCC 25618 / H37Rv)	83332	cAMP biosynthetic process [GO:0006171]; intracellular signal transduction [GO:0035556]; pathogenesis [GO:0009405]; regulation of transcription, DNA-templated [GO:0006355]	cell wall [GO:0005618]; plasma membrane [GO:0005886]	cell wall [GO:0005618]; plasma membrane [GO:0005886]; adenylate cyclase activity [GO:0004016]; ADP binding [GO:0043531]; DNA binding [GO:0003677]; guanylate cyclase activity [GO:0004383]; manganese ion binding [GO:0030145]; cAMP biosynthetic process [GO:0006171]; intracellular signal transduction [GO:0035556]; pathogenesis [GO:0009405]; regulation of transcription, DNA-templated [GO:0006355]	adenylate cyclase activity [GO:0004016]; ADP binding [GO:0043531]; DNA binding [GO:0003677]; guanylate cyclase activity [GO:0004383]; manganese ion binding [GO:0030145]	GO:0003677; GO:0004016; GO:0004383; GO:0005618; GO:0005886; GO:0006171; GO:0006355; GO:0009405; GO:0030145; GO:0035556; GO:0043531	83332.Rv0386;	NA	23493523;886030;	mtu:Rv0386;mtv:RVBD_0386;	NA	NA	NA	PF00196;PF00211;PF00931;	IPR001054;IPR002182;IPR029787;IPR027417;IPR016032;IPR011990;IPR000792;IPR036388;	NA
gene-Rv0387c	gene-Rv0387c	Rv0387c	NC_000962.3:466671-468001	SET4_Sample1-SET4_Sample3	SET4_Sample2-SET4_Sample4	OK	3.38748	5.86135	0.791021	1.59338	0.0262	0.0676346	no	gene-Rv0387c	Rv0387c	NC_000962.3	466672	468001	Rv0387c	pseudogene	-	NA	NA	NA	NA	NA	L0T6I4	L0T6I4_MYCTU	Rv0387c	Mycobacterium tuberculosis (strain ATCC 25618 / H37Rv)	83332	NA	NA	NA	NA	NA	83332.Rv0387c;	NA	NA	NA	NA	NA	NA	PF12484;	IPR022171;	NA
gene-Rv0389	gene-Rv0389	purT	NC_000962.3:468334-472639	SET4_Sample1-SET4_Sample3	SET4_Sample2-SET4_Sample4	OK	15.6372	32.0385	1.03482	1.21402	0.08995	0.183687	no	gene-Rv0389	Rv0389	NC_000962.3	468335	469594	purT	protein_coding	+	NP_214903.1	gar transformylase 2 (5'-phosphoribosylglycinamide transformylase 2) (formate-dependent gar transformylase). Belongs to the PurK / PurT family. Cofactor: magnesium.	NA	phosphoribosylglycinamide formyltransferase PurT	NP_214903.1	P95197	P95197_MYCTU	purT Rv0389	Mycobacterium tuberculosis (strain ATCC 25618 / H37Rv)	83332	'de novo' IMP biosynthetic process [GO:0006189]	cytosol [GO:0005829]	cytosol [GO:0005829]; ATP binding [GO:0005524]; magnesium ion binding [GO:0000287]; phosphoribosylglycinamide formyltransferase activity [GO:0004644]; 'de novo' IMP biosynthetic process [GO:0006189]	ATP binding [GO:0005524]; magnesium ion binding [GO:0000287]; phosphoribosylglycinamide formyltransferase activity [GO:0004644]	GO:0000287; GO:0004644; GO:0005524; GO:0005829; GO:0006189	83332.Rv0389;	NA	23493521;886032;	mtu:Rv0389;mtv:RVBD_0389;	NA	NA	NA	PF02222;	IPR011761;IPR003135;IPR013815;IPR016185;IPR005862;	TIGR01142;
gene-Rv0390	gene-Rv0390	Rv0390	NC_000962.3:468334-472639	SET4_Sample1-SET4_Sample3	SET4_Sample2-SET4_Sample4	OK	433.885	257.7	-0.751624	-1.64989	0.01925	0.0524866	no	gene-Rv0390	Rv0390	NC_000962.3	469591	470013	Rv0390	protein_coding	+	NP_214904.1	NA	NA	hypothetical protein	NP_214904.1	P95198	P95198_MYCTU	Rv0390	Mycobacterium tuberculosis (strain ATCC 25618 / H37Rv)	83332	NA	NA	NA	NA	NA	83332.Rv0390;	NA	23493520;886433;	mtu:Rv0390;mtv:RVBD_0390;	NA	NA	NA	PF00581;	IPR001763;IPR036873;	NA
gene-Rv0391	gene-Rv0391	metZ	NC_000962.3:468334-472639	SET4_Sample1-SET4_Sample3	SET4_Sample2-SET4_Sample4	OK	46.9945	36.6782	-0.357568	-0.599288	0.39065	0.54218	no	gene-Rv0391	Rv0391	NC_000962.3	470010	471230	metZ	protein_coding	+	NP_214905.1	OSH sulfhydrylase. Belongs to the trans-sulfuration enzymes family.	NA	O-succinylhomoserine sulfhydrylase	NP_214905.1	P9WGB5	METZ_MYCTU	metZ Rv0391	Mycobacterium tuberculosis (strain ATCC 25618 / H37Rv)	83332	'de novo' L-methionine biosynthetic process [GO:0071266]; homocysteine biosynthetic process [GO:0071268]; transsulfuration [GO:0019346]	cytoplasm [GO:0005737]	cytoplasm [GO:0005737]; carbon-sulfur lyase activity [GO:0016846]; pyridoxal phosphate binding [GO:0030170]; transferase activity, transferring alkyl or aryl (other than methyl) groups [GO:0016765]; 'de novo' L-methionine biosynthetic process [GO:0071266]; homocysteine biosynthetic process [GO:0071268]; transsulfuration [GO:0019346]	carbon-sulfur lyase activity [GO:0016846]; pyridoxal phosphate binding [GO:0030170]; transferase activity, transferring alkyl or aryl (other than methyl) groups [GO:0016765]	GO:0005737; GO:0016765; GO:0016846; GO:0019346; GO:0030170; GO:0071266; GO:0071268	83332.Rv0391;	NA	23493519;886431;	mtu:Rv0391;mtv:RVBD_0391;	NA	UPA00051;UER00449	PTHR11808;	PF01053;	IPR000277;IPR006234;IPR015424;IPR015422;IPR015421;	TIGR01325;
gene-Rv0392c	gene-Rv0392c	ndhA	NC_000962.3:468334-472639	SET4_Sample1-SET4_Sample3	SET4_Sample2-SET4_Sample4	OK	59.2187	68.9762	0.220047	0.501776	0.47135	0.614037	no	gene-Rv0392c	Rv0392c	NC_000962.3	471227	472639	ndhA	protein_coding	-	NP_214906.1	NA	NA	NADH dehydrogenase NdhA	NP_214906.1	P95200	P95200_MYCTU	ndhA Rv0392c	Mycobacterium tuberculosis (strain ATCC 25618 / H37Rv)	83332	growth of symbiont in host cell [GO:0044119]	cytosol [GO:0005829]; integral component of membrane [GO:0016021]; plasma membrane [GO:0005886]	cytosol [GO:0005829]; integral component of membrane [GO:0016021]; plasma membrane [GO:0005886]; NAD(P)H dehydrogenase (quinone) activity [GO:0003955]; growth of symbiont in host cell [GO:0044119]	NAD(P)H dehydrogenase (quinone) activity [GO:0003955]	GO:0003955; GO:0005829; GO:0005886; GO:0016021; GO:0044119	83332.Rv0392c;	NA	23493518;886430;	mtu:Rv0392c;mtv:RVBD_0392c;	NA	NA	NA	PF07992;	IPR036188;IPR023753;	NA
gene-Rv0393	gene-Rv0393	Rv0393	NC_000962.3:472780-474106	SET4_Sample1-SET4_Sample3	SET4_Sample2-SET4_Sample4	OK	3.39583	4.68645	0.464732	0.903889	0.19945	0.334745	no	gene-Rv0393	Rv0393	NC_000962.3	472781	474106	Rv0393	protein_coding	+	NP_214907.1	NA	NA	hypothetical protein	NP_214907.1	P95201	P95201_MYCTU	Rv0393	Mycobacterium tuberculosis (strain ATCC 25618 / H37Rv)	83332	NA	NA	NA	NA	NA	83332.Rv0393;	NA	23493517;886428;	mtu:Rv0393;mtv:RVBD_0393;	NA	NA	NA	PF02720;	IPR003870;IPR003615;	NA
gene-Rv0394c	gene-Rv0394c	Rv0394c	NC_000962.3:474121-474841	SET4_Sample1-SET4_Sample3	SET4_Sample2-SET4_Sample4	OK	41.8425	40.5825	-0.04411	-0.139168	0.8413	0.89725	no	gene-Rv0394c	Rv0394c	NC_000962.3	474122	474841	Rv0394c	protein_coding	-	NP_214908.1	NA	NA	hypothetical protein	NP_214908.1	P95202	P95202_MYCTU	Rv0394c	Mycobacterium tuberculosis (strain ATCC 25618 / H37Rv)	83332	NA	integral component of membrane [GO:0016021]	integral component of membrane [GO:0016021]	NA	GO:0016021	83332.Rv0394c;	NA	23493516;886435;	mtu:Rv0394c;mtv:RVBD_0394c;	NA	NA	NA	NA	NA	NA
gene-Rv0395	gene-Rv0395	Rv0395	NC_000962.3:474939-475344	SET4_Sample1-SET4_Sample3	SET4_Sample2-SET4_Sample4	OK	4.10479	7.18792	0.808266	0.875137	0.21025	0.348113	no	gene-Rv0395	Rv0395	NC_000962.3	474940	475344	Rv0395	protein_coding	+	NP_214909.1	NA	NA	hypothetical protein	NP_214909.1	P95203	P95203_MYCTU	Rv0395	Mycobacterium tuberculosis (strain ATCC 25618 / H37Rv)	83332	NA	NA	NA	NA	NA	83332.Rv0395;	NA	23493515;886425;	mtu:Rv0395;mtv:RVBD_0395;	NA	NA	NA	NA	NA	NA
gene-Rv0396	gene-Rv0396	Rv0396	NC_000962.3:475349-475742	SET4_Sample1-SET4_Sample3	SET4_Sample2-SET4_Sample4	OK	12.2674	13.1474	0.0999479	0.150102	0.8359	0.894221	no	gene-Rv0396	Rv0396	NC_000962.3	475350	475742	Rv0396	protein_coding	+	NP_214910.1	NA	NA	hypothetical protein	NP_214910.1	P95204	P95204_MYCTU	Rv0396	Mycobacterium tuberculosis (strain ATCC 25618 / H37Rv)	83332	NA	NA	NA	NA	NA	83332.Rv0396;	NA	23493514;886423;	mtu:Rv0396;mtv:RVBD_0396;	NA	NA	NA	NA	NA	NA
gene-Rv0397	gene-Rv0397	Rv0397	NC_000962.3:475815-476184	SET4_Sample1-SET4_Sample3	SET4_Sample2-SET4_Sample4	OK	5.06031	11.375	1.16857	1.30162	0.076	0.16054	no	gene-Rv0397	Rv0397	NC_000962.3	475816	476184	Rv0397	protein_coding	+	NP_214911.1	NA	NA	hypothetical protein	NP_214911.1	P95205	P95205_MYCTU	Rv0397	Mycobacterium tuberculosis (strain ATCC 25618 / H37Rv)	83332	NA	NA	NA	NA	NA	83332.Rv0397;	NA	23493513;886421;	mtu:Rv0397;mtv:RVBD_0397;	NA	NA	NA	NA	NA	NA
gene-Rv0397A	gene-Rv0397A	Rv0397A	NC_000962.3:476393-476642	SET4_Sample1-SET4_Sample3	SET4_Sample2-SET4_Sample4	OK	128.023	447.701	1.80613	4.38488	5e-05	0.000296752	yes	gene-Rv0397A	Rv0397A	NC_000962.3	476394	476642	Rv0397A	protein_coding	+	YP_004837048.2	NA	NA	hypothetical protein	YP_004837048.2	I6Y3N9	I6Y3N9_MYCTU	Rv0397A	Mycobacterium tuberculosis (strain ATCC 25618 / H37Rv)	83332	NA	NA	NA	NA	NA	NA	NA	14515846;23493512;	mtu:Rv0397A;mtv:RVBD_0397A;	NA	NA	NA	NA	NA	NA
gene-Rv0398c	gene-Rv0398c	Rv0398c	NC_000962.3:476678-477320	SET4_Sample1-SET4_Sample3	SET4_Sample2-SET4_Sample4	OK	9.72109	46.6455	2.26255	5.18306	5e-05	0.000296752	yes	gene-Rv0398c	Rv0398c	NC_000962.3	476679	477320	Rv0398c	protein_coding	-	NP_214912.1	NA	NA	hypothetical protein	NP_214912.1	P95206	P95206_MYCTU	Rv0398c	Mycobacterium tuberculosis (strain ATCC 25618 / H37Rv)	83332	NA	extracellular region [GO:0005576]	extracellular region [GO:0005576]	NA	GO:0005576	83332.Rv0398c;	NA	23493511;886419;	mtu:Rv0398c;mtv:RVBD_0398c;	NA	NA	NA	NA	NA	NA
gene-Rv0399c	gene-Rv0399c	lpqK	NC_000962.3:477326-478556	SET4_Sample1-SET4_Sample3	SET4_Sample2-SET4_Sample4	OK	26.499	28.0634	0.0827492	0.280557	0.6872	0.79342	no	gene-Rv0399c	Rv0399c	NC_000962.3	477327	478556	lpqK	protein_coding	-	NP_214913.1	NA	NA	lipoprotein LpqK	NP_214913.1	P95207	P95207_MYCTU	lpqK Rv0399c	Mycobacterium tuberculosis (strain ATCC 25618 / H37Rv)	83332	NA	NA	NA	NA	NA	83332.Rv0399c;	NA	23493510;886416;	mtu:Rv0399c;mtv:RVBD_0399c;	NA	NA	NA	PF00144;	IPR001466;IPR012338;	NA
gene-Rv0400c	gene-Rv0400c	fadE7	NC_000962.3:478565-479753	SET4_Sample1-SET4_Sample3	SET4_Sample2-SET4_Sample4	OK	18.3442	40.4899	1.14223	3.77577	5e-05	0.000296752	yes	gene-Rv0400c	Rv0400c	NC_000962.3	478566	479753	fadE7	protein_coding	-	NP_214914.1	NA	NA	acyl-CoA dehydrogenase FadE7	NP_214914.1	P95208	P95208_MYCTU	fadE7 Rv0400c	Mycobacterium tuberculosis (strain ATCC 25618 / H37Rv)	83332	fatty acid beta-oxidation using acyl-CoA dehydrogenase [GO:0033539]; fatty-acyl-CoA biosynthetic process [GO:0046949]	NA	fatty-acyl-CoA binding [GO:0000062]; flavin adenine dinucleotide binding [GO:0050660]; glutaryl-CoA dehydrogenase activity [GO:0004361]; fatty acid beta-oxidation using acyl-CoA dehydrogenase [GO:0033539]; fatty-acyl-CoA biosynthetic process [GO:0046949]	fatty-acyl-CoA binding [GO:0000062]; flavin adenine dinucleotide binding [GO:0050660]; glutaryl-CoA dehydrogenase activity [GO:0004361]	GO:0000062; GO:0004361; GO:0033539; GO:0046949; GO:0050660	83332.Rv0400c;	NA	23493509;886427;	mtu:Rv0400c;mtv:RVBD_0400c;	NA	NA	NA	PF00441;PF02770;PF02771;	IPR006091;IPR036250;IPR009075;IPR013786;IPR037069;IPR009100;	NA
gene-Rv0401	gene-Rv0401	Rv0401	NC_000962.3:479788-480160	SET4_Sample1-SET4_Sample3	SET4_Sample2-SET4_Sample4	OK	8.67845	23.2482	1.42161	1.99113	0.0109	0.0327667	yes	gene-Rv0401	Rv0401	NC_000962.3	479789	480160	Rv0401	protein_coding	+	NP_214915.1	A core mycobacterial gene%3B conserved in mycobacterial strains (See Marmiesse et al.%2C 2004 PMID:14766927).	NA	transmembrane protein	NP_214915.1	P95210	P95210_MYCTU	Rv0401	Mycobacterium tuberculosis (strain ATCC 25618 / H37Rv)	83332	NA	integral component of membrane [GO:0016021]	integral component of membrane [GO:0016021]	NA	GO:0016021	83332.Rv0401;	NA	23493508;886438;	mtu:Rv0401;mtv:RVBD_0401;	NA	NA	NA	PF11255;	IPR021414;	NA
gene-Rv0402c	gene-Rv0402c	mmpL1	NC_000962.3:480354-483656	SET4_Sample1-SET4_Sample3	SET4_Sample2-SET4_Sample4	OK	143.521	96.9786	-0.565522	-2.16353	0.00195	0.00772334	yes	gene-Rv0402c	Rv0402c	NC_000962.3	480355	483231	mmpL1	protein_coding	-	NP_214916.1	NA	NA	transmembrane transport protein MmpL1	NP_214916.1	P9WJV9	MMPL1_MYCTU	mmpL1 Rv0402c MTCY04D9.15c	Mycobacterium tuberculosis (strain ATCC 25618 / H37Rv)	83332	NA	cell wall [GO:0005618]; extracellular region [GO:0005576]; integral component of membrane [GO:0016021]; plasma membrane [GO:0005886]	cell wall [GO:0005618]; extracellular region [GO:0005576]; integral component of membrane [GO:0016021]; plasma membrane [GO:0005886]	NA	GO:0005576; GO:0005618; GO:0005886; GO:0016021	83332.Rv0402c;	NA	23493507;886413;	mtu:Rv0402c;mtv:RVBD_0402c;	NA	NA	NA	PF03176;	IPR004869;IPR004707;	TIGR00833;
gene-Rv0403c	gene-Rv0403c	mmpS1	NC_000962.3:480354-483656	SET4_Sample1-SET4_Sample3	SET4_Sample2-SET4_Sample4	OK	63.5441	30.4979	-1.05905	-0.652079	0.33345	0.484407	no	gene-Rv0403c	Rv0403c	NC_000962.3	483228	483656	mmpS1	protein_coding	-	NP_214917.1	NA	NA	membrane protein MmpS1	NP_214917.1	P9WJT5	MMPS1_MYCTU	mmpS1 Rv0403c MTCY04D9.16c	Mycobacterium tuberculosis (strain ATCC 25618 / H37Rv)	83332	NA	extracellular region [GO:0005576]; integral component of membrane [GO:0016021]; plasma membrane [GO:0005886]	extracellular region [GO:0005576]; integral component of membrane [GO:0016021]; plasma membrane [GO:0005886]	NA	GO:0005576; GO:0005886; GO:0016021	83332.Rv0403c;	NA	23493506;886411;	mtu:Rv0403c;mtv:RVBD_0403c;	NA	NA	NA	PF05423;	IPR008693;IPR038468;	NA
gene-Rv0404	gene-Rv0404	fadD30	NC_000962.3:483976-490705	SET4_Sample1-SET4_Sample3	SET4_Sample2-SET4_Sample4	OK	382.117	113.656	-1.74935	-4.1981	5e-05	0.000296752	yes	gene-Rv0404	Rv0404	NC_000962.3	483977	485734	fadD30	protein_coding	+	NP_214918.1	fadD30%2C fatty-acid-AMP synthetase	NA	long-chain-fatty-acid--AMP ligase FadD30	NP_214918.1	P9WQ57	FAA30_MYCTU	fadD30 Rv0404	Mycobacterium tuberculosis (strain ATCC 25618 / H37Rv)	83332	Actinobacterium-type cell wall biogenesis [GO:0071766]; fatty acid biosynthetic process [GO:0006633]; induction by symbiont of host immune response [GO:0052559]; lipid biosynthetic process [GO:0008610]	NA	adenylyltransferase activity [GO:0070566]; ATP binding [GO:0005524]; ligase activity [GO:0016874]; Actinobacterium-type cell wall biogenesis [GO:0071766]; fatty acid biosynthetic process [GO:0006633]; induction by symbiont of host immune response [GO:0052559]; lipid biosynthetic process [GO:0008610]	adenylyltransferase activity [GO:0070566]; ATP binding [GO:0005524]; ligase activity [GO:0016874]	GO:0005524; GO:0006633; GO:0008610; GO:0016874; GO:0052559; GO:0070566; GO:0071766	83332.Rv0404;	NA	23493505;886409;	mtu:Rv0404;mtv:RVBD_0404;	NA	UPA00094	NA	PF00501;	IPR000873;IPR042099;IPR040097;	NA
gene-Rv0405	gene-Rv0405	pks6	NC_000962.3:483976-490705	SET4_Sample1-SET4_Sample3	SET4_Sample2-SET4_Sample4	OK	163.839	56.6628	-1.5318	-4.03737	5e-05	0.000296752	yes	gene-Rv0405	Rv0405	NC_000962.3	485731	489939	pks6	protein_coding	+	NP_214919.1	NA	protein motif:PROSITE:PS00606	membrane bound polyketide synthase	NP_214919.1	O86335	O86335_MYCTU	pks6 Rv0405	Mycobacterium tuberculosis (strain ATCC 25618 / H37Rv)	83332	growth of symbiont in host cell [GO:0044119]; lipid biosynthetic process [GO:0008610]; pathogenesis [GO:0009405]	NA	hydrolase activity, acting on ester bonds [GO:0016788]; phosphopantetheine binding [GO:0031177]; transferase activity [GO:0016740]; growth of symbiont in host cell [GO:0044119]; lipid biosynthetic process [GO:0008610]; pathogenesis [GO:0009405]	hydrolase activity, acting on ester bonds [GO:0016788]; phosphopantetheine binding [GO:0031177]; transferase activity [GO:0016740]	GO:0008610; GO:0009405; GO:0016740; GO:0016788; GO:0031177; GO:0044119	83332.Rv0405;	NA	23493504;886407;	mtu:Rv0405;mtv:RVBD_0405;	NA	NA	NA	PF00698;PF16197;PF00109;PF02801;PF00550;PF00975;	IPR029058;IPR001227;IPR036736;IPR014043;IPR016035;IPR032821;IPR018201;IPR014031;IPR014030;IPR016036;IPR020801;IPR020841;IPR020806;IPR020802;IPR009081;IPR006162;IPR001031;IPR016039;	NA
gene-Rv0406c	gene-Rv0406c	Rv0406c	NC_000962.3:483976-490705	SET4_Sample1-SET4_Sample3	SET4_Sample2-SET4_Sample4	OK	58.0004	60.6512	0.0644747	0.0438787	0.9401	0.957649	no	gene-Rv0406c	Rv0406c	NC_000962.3	489887	490705	Rv0406c	protein_coding	-	NP_214920.1	NA	NA	beta lactamase-like protein	NP_214920.1	O86336	O86336_MYCTU	Rv0406c	Mycobacterium tuberculosis (strain ATCC 25618 / H37Rv)	83332	beta-lactam antibiotic catabolic process [GO:0030655]; response to antibiotic [GO:0046677]	NA	beta-lactamase activity [GO:0008800]; beta-lactam antibiotic catabolic process [GO:0030655]; response to antibiotic [GO:0046677]	beta-lactamase activity [GO:0008800]	GO:0008800; GO:0030655; GO:0046677	83332.Rv0406c;	NA	23493503;886403;	mtu:Rv0406c;mtv:RVBD_0406c;	NA	NA	NA	PF00753;	IPR001279;IPR036866;	NA
gene-Rv0407	gene-Rv0407	fgd1	NC_000962.3:490782-495008	SET4_Sample1-SET4_Sample3	SET4_Sample2-SET4_Sample4	OK	85.2337	136.739	0.681927	1.53387	0.03035	0.0760007	no	gene-Rv0407	Rv0407	NC_000962.3	490783	491793	fgd1	protein_coding	+	NP_214921.1	NA	NA	F420-dependent glucose-6-phosphate dehydrogenase	NP_214921.1	P9WNE1	FGD_MYCTU	fgd1 fgd Rv0407	Mycobacterium tuberculosis (strain ATCC 25618 / H37Rv)	83332	carbohydrate metabolic process [GO:0005975]; cell redox homeostasis [GO:0045454]; oxidation-reduction process [GO:0055114]	cell wall [GO:0005618]; cytosol [GO:0005829]; plasma membrane [GO:0005886]	cell wall [GO:0005618]; cytosol [GO:0005829]; plasma membrane [GO:0005886]; coenzyme F420 binding [GO:0070967]; glucose-6-phosphate dehydrogenase (coenzyme F420) activity [GO:0052749]; oxidoreductase activity, acting on CH-OH group of donors [GO:0016614]; oxidoreductase activity, acting on paired donors, with incorporation or reduction of molecular oxygen [GO:0016705]; carbohydrate metabolic proc…	coenzyme F420 binding [GO:0070967]; glucose-6-phosphate dehydrogenase (coenzyme F420) activity [GO:0052749]; oxidoreductase activity, acting on CH-OH group of donors [GO:0016614]; oxidoreductase activity, acting on paired donors, with incorporation or reduction of molecular oxygen [GO:0016705]	GO:0005618; GO:0005829; GO:0005886; GO:0005975; GO:0016614; GO:0016705; GO:0045454; GO:0052749; GO:0055114; GO:0070967	83332.Rv0407;	NA	23493502;886418;	mtu:Rv0407;mtv:RVBD_0407;	R-HSA-1222541;	NA	NA	PF00296;	IPR019944;IPR019945;IPR011251;IPR036661;	TIGR03554;TIGR03557;
gene-Rv0408	gene-Rv0408	pta	NC_000962.3:490782-495008	SET4_Sample1-SET4_Sample3	SET4_Sample2-SET4_Sample4	OK	60.8446	68.1624	0.163848	0.44278	0.5294	0.667955	no	gene-Rv0408	Rv0408	NC_000962.3	491786	493858	pta	protein_coding	+	NP_214922.1	Belongs to the phosphate acetyltransferase and butyryltransferase family.	NA	phosphate acetyltransferase	NP_214922.1	P9WHP1	PTA_MYCTU	pta Rv0408 MTCY22G10.04	Mycobacterium tuberculosis (strain ATCC 25618 / H37Rv)	83332	acetyl-CoA biosynthetic process [GO:0006085]	cytoplasm [GO:0005737]; extracellular region [GO:0005576]	cytoplasm [GO:0005737]; extracellular region [GO:0005576]; phosphate acetyltransferase activity [GO:0008959]; acetyl-CoA biosynthetic process [GO:0006085]	phosphate acetyltransferase activity [GO:0008959]	GO:0005576; GO:0005737; GO:0006085; GO:0008959	83332.Rv0408;	NA	23493501;886401;	mtu:Rv0408;mtv:RVBD_0408;	NA	UPA00340;UER00459	NA	PF07085;PF01515;	IPR010766;IPR016475;IPR027417;IPR004614;IPR042113;IPR042112;IPR002505;IPR028979;	TIGR00651;
gene-Rv0409	gene-Rv0409	ackA	NC_000962.3:490782-495008	SET4_Sample1-SET4_Sample3	SET4_Sample2-SET4_Sample4	OK	50.4601	46.3129	-0.12373	-0.201523	0.7659	0.848146	no	gene-Rv0409	Rv0409	NC_000962.3	493851	495008	ackA	protein_coding	+	NP_214923.1	NA	protein motif:PROSITE:PS01075	acetate kinase	NP_214923.1	P9WQH1	ACKA_MYCTU	ackA Rv0409 MTCY22G10.05	Mycobacterium tuberculosis (strain ATCC 25618 / H37Rv)	83332	acetyl-CoA biosynthetic process [GO:0006085]; organic acid metabolic process [GO:0006082]	cytoplasm [GO:0005737]	cytoplasm [GO:0005737]; acetate kinase activity [GO:0008776]; ATP binding [GO:0005524]; magnesium ion binding [GO:0000287]; acetyl-CoA biosynthetic process [GO:0006085]; organic acid metabolic process [GO:0006082]	acetate kinase activity [GO:0008776]; ATP binding [GO:0005524]; magnesium ion binding [GO:0000287]	GO:0000287; GO:0005524; GO:0005737; GO:0006082; GO:0006085; GO:0008776	83332.Rv0409;	NA	23493500;886399;	mtu:Rv0409;mtv:RVBD_0409;	NA	UPA00340;UER00458	PTHR21060;	PF00871;	IPR004372;IPR000890;IPR023865;IPR043129;	TIGR00016;
gene-Rv0410c	gene-Rv0410c	pknG	NC_000962.3:495061-499619	SET4_Sample1-SET4_Sample3	SET4_Sample2-SET4_Sample4	OK	53.1117	124.31	1.22684	2.88861	5e-05	0.000296752	yes	gene-Rv0410c	Rv0410c	NC_000962.3	495062	497314	pknG	protein_coding	-	NP_214924.1	NA	protein motif:PROSITE:PS00108	serine/threonine-protein kinase PknG	NP_214924.1	P9WI73	PKNG_MYCTU	pknG Rv0410c MTCY22G10.06c	Mycobacterium tuberculosis (strain ATCC 25618 / H37Rv)	83332	glutamate catabolic process [GO:0006538]; glutamine catabolic process [GO:0006543]; induction by symbiont of defense-related host reactive oxygen species production [GO:0052064]; mitigation of host defenses by symbiont [GO:0030682]; modulation by symbiont of host signal transduction pathway [GO:0052027]; negative regulation of cytolysis by symbiont of host cells [GO:0001899]; pathogenesis [GO:000…	cytosol [GO:0005829]; plasma membrane [GO:0005886]	cytosol [GO:0005829]; plasma membrane [GO:0005886]; ATP binding [GO:0005524]; identical protein binding [GO:0042802]; protein serine/threonine kinase activity [GO:0004674]; glutamate catabolic process [GO:0006538]; glutamine catabolic process [GO:0006543]; induction by symbiont of defense-related host reactive oxygen species production [GO:0052064]; mitigation of host defenses by symbiont [GO:003…	ATP binding [GO:0005524]; identical protein binding [GO:0042802]; protein serine/threonine kinase activity [GO:0004674]	GO:0001899; GO:0004674; GO:0005524; GO:0005829; GO:0005886; GO:0006538; GO:0006543; GO:0009405; GO:0030682; GO:0042802; GO:0046677; GO:0046777; GO:0052027; GO:0052064	83332.Rv0410c;	P9WI73;	23493499;886397;	mtu:Rv0410c;mtv:RVBD_0410c;	NA	NA	NA	PF00069;PF16919;PF16918;	IPR011009;IPR031634;IPR031636;IPR000719;IPR008271;IPR011990;	NA
gene-Rv0411c	gene-Rv0411c	glnH	NC_000962.3:495061-499619	SET4_Sample1-SET4_Sample3	SET4_Sample2-SET4_Sample4	OK	54.2561	145.407	1.42224	2.08859	0.0033	0.0121402	yes	gene-Rv0411c	Rv0411c	NC_000962.3	497314	498300	glnH	protein_coding	-	NP_214925.1	Belongs to the bacterial extracellular solute-binding protein family 3	protein motif:PROSITE:PS01039	glutamine-binding lipoprotein GlnH	NP_214925.1	P96257	P96257_MYCTU	glnH Rv0411c	Mycobacterium tuberculosis (strain ATCC 25618 / H37Rv)	83332	NA	extracellular region [GO:0005576]; outer membrane-bounded periplasmic space [GO:0030288]	extracellular region [GO:0005576]; outer membrane-bounded periplasmic space [GO:0030288]	NA	GO:0005576; GO:0030288	83332.Rv0411c;	NA	23493498;886393;	mtu:Rv0411c;mtv:RVBD_0411c;	NA	NA	NA	PF00497;	IPR001638;	NA
gene-Rv0412c	gene-Rv0412c	Rv0412c	NC_000962.3:495061-499619	SET4_Sample1-SET4_Sample3	SET4_Sample2-SET4_Sample4	OK	126.468	272.34	1.10663	2.83958	5e-05	0.000296752	yes	gene-Rv0412c	Rv0412c	NC_000962.3	498300	499619	Rv0412c	protein_coding	-	NP_214926.1	NA	NA	membrane protein	NP_214926.1	P96258	P96258_MYCTU	Rv0412c	Mycobacterium tuberculosis (strain ATCC 25618 / H37Rv)	83332	NA	extracellular region [GO:0005576]; integral component of plasma membrane [GO:0005887]	extracellular region [GO:0005576]; integral component of plasma membrane [GO:0005887]	NA	GO:0005576; GO:0005887	83332.Rv0412c;	NA	23493497;886415;	mtu:Rv0412c;mtv:RVBD_0412c;	NA	NA	NA	NA	NA	NA
gene-Rv0413	gene-Rv0413	mutT3	NC_000962.3:499712-501018	SET4_Sample1-SET4_Sample3	SET4_Sample2-SET4_Sample4	OK	16.8754	47.9005	1.50512	3.69412	5e-05	0.000296752	yes	gene-Rv0413	Rv0413	NC_000962.3	499713	500366	mutT3	protein_coding	+	NP_214927.1	mutator protein MutT%2C 7%2C8-dihydro-8-oxoguanine-triphosphatase (8-oxo-dGTPase) (dGTP pyrophosphohydrolase	NA	8-oxo-dGTP diphosphatase	NP_214927.1	P9WIX9	MUTT3_MYCTU	mutT3 Rv0413	Mycobacterium tuberculosis (strain ATCC 25618 / H37Rv)	83332	DNA repair [GO:0006281]; DNA replication [GO:0006260]	NA	hydrolase activity [GO:0016787]; metal ion binding [GO:0046872]; DNA repair [GO:0006281]; DNA replication [GO:0006260]	hydrolase activity [GO:0016787]; metal ion binding [GO:0046872]	GO:0006260; GO:0006281; GO:0016787; GO:0046872	83332.Rv0413;	NA	23493496;886405;	mtu:Rv0413;mtv:RVBD_0413;	NA	NA	NA	PF00293;	IPR020476;IPR015797;IPR020084;IPR000086;	NA
gene-Rv0414c	gene-Rv0414c	thiE	NC_000962.3:499712-501018	SET4_Sample1-SET4_Sample3	SET4_Sample2-SET4_Sample4	OK	7.16245	12.8532	0.843608	1.25168	0.07615	0.16077	no	gene-Rv0414c	Rv0414c	NC_000962.3	500350	501018	thiE	protein_coding	-	NP_214928.1	thiamine-phosphate pyrophosphorylase%2C TMP pyrophosphorylase (TMP-PPASE) (thiamine-phosphate synthase)	NA	thiamine-phosphate synthase	NP_214928.1	P9WG75	THIE_MYCTU	thiE Rv0414c MTCY22G10.11c	Mycobacterium tuberculosis (strain ATCC 25618 / H37Rv)	83332	thiamine biosynthetic process [GO:0009228]; thiamine diphosphate biosynthetic process [GO:0009229]	cytoplasm [GO:0005737]	cytoplasm [GO:0005737]; magnesium ion binding [GO:0000287]; thiamine-phosphate diphosphorylase activity [GO:0004789]; thiamine biosynthetic process [GO:0009228]; thiamine diphosphate biosynthetic process [GO:0009229]	magnesium ion binding [GO:0000287]; thiamine-phosphate diphosphorylase activity [GO:0004789]	GO:0000287; GO:0004789; GO:0005737; GO:0009228; GO:0009229	83332.Rv0414c;	NA	23493495;886391;	mtu:Rv0414c;mtv:RVBD_0414c;	NA	UPA00060;UER00141	NA	PF02581;	IPR013785;IPR036206;IPR022998;IPR034291;	TIGR00693;
gene-Rv0415	gene-Rv0415	thiO	NC_000962.3:501147-503124	SET4_Sample1-SET4_Sample3	SET4_Sample2-SET4_Sample4	OK	19.6608	50.8818	1.37182	3.79159	5e-05	0.000296752	yes	gene-Rv0415	Rv0415	NC_000962.3	501148	502170	thiO	protein_coding	+	NP_214929.1	NA	NA	thiamine biosynthesis oxidoreductase ThiO	NP_214929.1	P96261	P96261_MYCTU	thiO Rv0415	Mycobacterium tuberculosis (strain ATCC 25618 / H37Rv)	83332	NA	cytoplasm [GO:0005737]	cytoplasm [GO:0005737]; flavin adenine dinucleotide binding [GO:0050660]; oxidoreductase activity [GO:0016491]	flavin adenine dinucleotide binding [GO:0050660]; oxidoreductase activity [GO:0016491]	GO:0005737; GO:0016491; GO:0050660	83332.Rv0415;	NA	23493494;886390;	mtu:Rv0415;mtv:RVBD_0415;	NA	UPA00060	NA	PF01266;	IPR006076;IPR036188;IPR012727;	TIGR02352;
gene-Rv0416	gene-Rv0416	thiS	NC_000962.3:501147-503124	SET4_Sample1-SET4_Sample3	SET4_Sample2-SET4_Sample4	OK	14.2099	24.5767	0.790393	0.2343	0.72675	0.820441	no	gene-Rv0416	Rv0416	NC_000962.3	502167	502373	thiS	protein_coding	+	NP_214930.1	A core mycobacterial gene%3B conserved in mycobacterial strains (See Marmiesse et al.%2C 2004 PMID:14766927).	NA	sulfur carrier protein ThiS	NP_214930.1	P96262	P96262_MYCTU	thiS Rv0416	Mycobacterium tuberculosis (strain ATCC 25618 / H37Rv)	83332	NA	NA	NA	NA	NA	83332.Rv0416;	NA	23493493;886395;	mtu:Rv0416;mtv:RVBD_0416;	NA	NA	PTHR34472;	PF02597;	IPR012675;IPR016155;IPR010035;IPR003749;	TIGR01683;
gene-Rv0417	gene-Rv0417	thiG	NC_000962.3:501147-503124	SET4_Sample1-SET4_Sample3	SET4_Sample2-SET4_Sample4	OK	23.059	37.6158	0.706007	1.54208	0.03055	0.0764528	no	gene-Rv0417	Rv0417	NC_000962.3	502366	503124	thiG	protein_coding	+	NP_214931.1	thiamin biosynthesis protein ThiG	NA	thiazole synthase	NP_214931.1	P9WG73	THIG_MYCTU	thiG Rv0417 MTCY22G10.14	Mycobacterium tuberculosis (strain ATCC 25618 / H37Rv)	83332	thiamine biosynthetic process [GO:0009228]; thiamine diphosphate biosynthetic process [GO:0009229]	cytoplasm [GO:0005737]	cytoplasm [GO:0005737]; sulfurtransferase activity [GO:0016783]; thiamine biosynthetic process [GO:0009228]; thiamine diphosphate biosynthetic process [GO:0009229]	sulfurtransferase activity [GO:0016783]	GO:0005737; GO:0009228; GO:0009229; GO:0016783	83332.Rv0417;	NA	23493492;886396;	mtu:Rv0417;mtv:RVBD_0417;	NA	UPA00060	PTHR34266;	PF05690;	IPR013785;IPR033983;IPR008867;	NA
gene-Rv0418	gene-Rv0418	lpqL	NC_000962.3:503495-504998	SET4_Sample1-SET4_Sample3	SET4_Sample2-SET4_Sample4	OK	189.225	142.816	-0.405941	-1.60973	0.02345	0.0620021	no	gene-Rv0418	Rv0418	NC_000962.3	503496	504998	lpqL	protein_coding	+	NP_214932.1	NA	protein motif:PROSITE:PS00013	lipoprotein aminopeptidase LpqL	NP_214932.1	P96264	LPQL_MYCTU	lpqL Rv0418 LH57_02235	Mycobacterium tuberculosis (strain ATCC 25618 / H37Rv)	83332	proteolysis [GO:0006508]	extracellular region [GO:0005576]; plasma membrane [GO:0005886]	extracellular region [GO:0005576]; plasma membrane [GO:0005886]; aminopeptidase activity [GO:0004177]; metal ion binding [GO:0046872]; proteolysis [GO:0006508]	aminopeptidase activity [GO:0004177]; metal ion binding [GO:0046872]	GO:0004177; GO:0005576; GO:0005886; GO:0006508; GO:0046872	83332.Rv0418;	NA	23493491;886381;	mtu:Rv0418;mtv:RVBD_0418;	NA	NA	NA	PF02225;PF04389;	IPR041756;IPR003137;IPR007484;	NA
gene-Rv0419	gene-Rv0419	lpqM	NC_000962.3:505085-506971	SET4_Sample1-SET4_Sample3	SET4_Sample2-SET4_Sample4	OK	205.481	140.14	-0.552137	-1.9878	0.00545	0.0185877	yes	gene-Rv0419	Rv0419	NC_000962.3	505086	506582	lpqM	protein_coding	+	NP_214933.1	NA	protein motif:PROSITE:PS00142	lipoprotein peptidase LpqM	NP_214933.1	P96265	P96265_MYCTU	lpqM Rv0419	Mycobacterium tuberculosis (strain ATCC 25618 / H37Rv)	83332	NA	integral component of membrane [GO:0016021]	integral component of membrane [GO:0016021]	NA	GO:0016021	83332.Rv0419;	NA	23493490;886388;	mtu:Rv0419;mtv:RVBD_0419;	NA	NA	NA	NA	NA	NA
gene-Rv0420c	gene-Rv0420c	Rv0420c	NC_000962.3:505085-506971	SET4_Sample1-SET4_Sample3	SET4_Sample2-SET4_Sample4	OK	248.933	192.319	-0.372261	-0.580079	0.4105	0.559825	no	gene-Rv0420c	Rv0420c	NC_000962.3	506561	506971	Rv0420c	protein_coding	-	NP_214934.1	NA	NA	transmembrane protein	NP_214934.1	P96266	P96266_MYCTU	Rv0420c	Mycobacterium tuberculosis (strain ATCC 25618 / H37Rv)	83332	NA	integral component of membrane [GO:0016021]	integral component of membrane [GO:0016021]	NA	GO:0016021	83332.Rv0420c;	NA	23493489;886383;	mtu:Rv0420c;mtv:RVBD_0420c;	NA	NA	NA	NA	NA	NA
gene-Rv0421c	gene-Rv0421c	Rv0421c	NC_000962.3:507131-508555	SET4_Sample1-SET4_Sample3	SET4_Sample2-SET4_Sample4	OK	16.1463	18.0776	0.163	0.30441	0.6618	0.772952	no	gene-Rv0421c	Rv0421c	NC_000962.3	507132	507761	Rv0421c	protein_coding	-	NP_214935.1	NA	NA	hypothetical protein	NP_214935.1	P96267	P96267_MYCTU	Rv0421c	Mycobacterium tuberculosis (strain ATCC 25618 / H37Rv)	83332	NA	cytosol [GO:0005829]	cytosol [GO:0005829]	NA	GO:0005829	83332.Rv0421c;	NA	23493488;886377;	mtu:Rv0421c;mtv:RVBD_0421c;	NA	NA	PTHR13136;	NA	IPR029058;IPR026555;	NA
gene-Rv0422c	gene-Rv0422c	thiD	NC_000962.3:507131-508555	SET4_Sample1-SET4_Sample3	SET4_Sample2-SET4_Sample4	OK	17.813	22.1539	0.314632	0.74966	0.28465	0.432981	no	gene-Rv0422c	Rv0422c	NC_000962.3	507758	508555	thiD	protein_coding	-	NP_214936.1	phosphomethylpyrimidine kinase ThiD%2C HMP-phosphate kinase (HMP-P kinase)	NA	hydroxymethylpyrimidine/phosphomethylpyrimidine kinase	NP_214936.1	P9WG77	THID_MYCTU	thiD Rv0422c MTCY22G10.19c	Mycobacterium tuberculosis (strain ATCC 25618 / H37Rv)	83332	thiamine biosynthetic process [GO:0009228]; thiamine diphosphate biosynthetic process [GO:0009229]	cytoplasm [GO:0005737]; cytosol [GO:0005829]	cytoplasm [GO:0005737]; cytosol [GO:0005829]; ATP binding [GO:0005524]; hydroxymethylpyrimidine kinase activity [GO:0008902]; phosphomethylpyrimidine kinase activity [GO:0008972]; thiamine biosynthetic process [GO:0009228]; thiamine diphosphate biosynthetic process [GO:0009229]	ATP binding [GO:0005524]; hydroxymethylpyrimidine kinase activity [GO:0008902]; phosphomethylpyrimidine kinase activity [GO:0008972]	GO:0005524; GO:0005737; GO:0005829; GO:0008902; GO:0008972; GO:0009228; GO:0009229	83332.Rv0422c;	NA	23493487;886375;	mtu:Rv0422c;mtv:RVBD_0422c;	NA	UPA00060;UER00137, UPA00060;UER00138	NA	PF08543;	IPR004399;IPR013749;IPR029056;	TIGR00097;
gene-Rv0423c	gene-Rv0423c	thiC	NC_000962.3:508581-510225	SET4_Sample1-SET4_Sample3	SET4_Sample2-SET4_Sample4	OK	395.94	421.507	0.0902723	0.341829	0.62025	0.744793	no	gene-Rv0423c	Rv0423c	NC_000962.3	508582	510225	thiC	protein_coding	-	NP_214937.1	thiamine biosynthesis protein ThiC	NA	phosphomethylpyrimidine synthase	NP_214937.1	P9WG79	THIC_MYCTU	thiC Rv0423c MTCY22G10.20c	Mycobacterium tuberculosis (strain ATCC 25618 / H37Rv)	83332	thiamine biosynthetic process [GO:0009228]; thiamine diphosphate biosynthetic process [GO:0009229]	cytosol [GO:0005829]; plasma membrane [GO:0005886]	cytosol [GO:0005829]; plasma membrane [GO:0005886]; 4 iron, 4 sulfur cluster binding [GO:0051539]; carbon-carbon lyase activity [GO:0016830]; zinc ion binding [GO:0008270]; thiamine biosynthetic process [GO:0009228]; thiamine diphosphate biosynthetic process [GO:0009229]	4 iron, 4 sulfur cluster binding [GO:0051539]; carbon-carbon lyase activity [GO:0016830]; zinc ion binding [GO:0008270]	GO:0005829; GO:0005886; GO:0008270; GO:0009228; GO:0009229; GO:0016830; GO:0051539	83332.Rv0423c;	NA	23493486;886379;	mtu:Rv0423c;mtv:RVBD_0423c;	NA	UPA00060	PTHR30557;	PF13667;PF01964;	IPR037509;IPR025747;IPR038521;IPR002817;	TIGR00190;
gene-Rv0424c	gene-Rv0424c	Rv0424c	NC_000962.3:510376-510652	SET4_Sample1-SET4_Sample3	SET4_Sample2-SET4_Sample4	OK	223.579	113.703	-0.975507	-2.39941	0.00155	0.00631738	yes	gene-Rv0424c	Rv0424c	NC_000962.3	510377	510652	Rv0424c	protein_coding	-	NP_214938.1	NA	NA	hypothetical protein	NP_214938.1	P96270	P96270_MYCTU	Rv0424c	Mycobacterium tuberculosis (strain ATCC 25618 / H37Rv)	83332	NA	NA	NA	NA	NA	83332.Rv0424c;	NA	23493485;886374;	mtu:Rv0424c;mtv:RVBD_0424c;	NA	NA	NA	NA	NA	NA
gene-Rv0425c	gene-Rv0425c	ctpH	NC_000962.3:510701-515321	SET4_Sample1-SET4_Sample3	SET4_Sample2-SET4_Sample4	OK	48.6173	55.0862	0.180219	0.712783	0.3092	0.458433	no	gene-Rv0425c	Rv0425c	NC_000962.3	510702	515321	ctpH	protein_coding	-	NP_214939.1	NA	NA	metal cation transporting ATPase H	NP_214939.1	P96271	P96271_MYCTU	ctpH Rv0425c	Mycobacterium tuberculosis (strain ATCC 25618 / H37Rv)	83332	NA	cytosol [GO:0005829]; integral component of membrane [GO:0016021]; intracellular membrane-bounded organelle [GO:0043231]; plasma membrane [GO:0005886]	cytosol [GO:0005829]; integral component of membrane [GO:0016021]; intracellular membrane-bounded organelle [GO:0043231]; plasma membrane [GO:0005886]; ATPase-coupled cation transmembrane transporter activity [GO:0019829]; calcium transmembrane transporter activity, phosphorylative mechanism [GO:0005388]; nucleotide binding [GO:0000166]	ATPase-coupled cation transmembrane transporter activity [GO:0019829]; calcium transmembrane transporter activity, phosphorylative mechanism [GO:0005388]; nucleotide binding [GO:0000166]	GO:0000166; GO:0005388; GO:0005829; GO:0005886; GO:0016021; GO:0019829; GO:0043231	83332.Rv0425c;	NA	23493484;886373;	mtu:Rv0425c;mtv:RVBD_0425c;	NA	NA	NA	PF00689;	IPR006068;IPR023299;IPR023298;IPR008250;IPR036412;IPR023214;IPR001757;	TIGR01494;
gene-Rv0426c	gene-Rv0426c	Rv0426c	NC_000962.3:515372-515816	SET4_Sample1-SET4_Sample3	SET4_Sample2-SET4_Sample4	OK	142.665	319.444	1.16293	4.21373	5e-05	0.000296752	yes	gene-Rv0426c	Rv0426c	NC_000962.3	515373	515816	Rv0426c	protein_coding	-	NP_214940.1	NA	NA	transmembrane protein	NP_214940.1	P96272	P96272_MYCTU	Rv0426c	Mycobacterium tuberculosis (strain ATCC 25618 / H37Rv)	83332	NA	integral component of membrane [GO:0016021]	integral component of membrane [GO:0016021]	NA	GO:0016021	83332.Rv0426c;	NA	23493483;886387;	mtu:Rv0426c;mtv:RVBD_0426c;	NA	NA	NA	NA	NA	NA
gene-Rv0427c	gene-Rv0427c	xthA	NC_000962.3:516016-516892	SET4_Sample1-SET4_Sample3	SET4_Sample2-SET4_Sample4	OK	85.044	61.0279	-0.478741	-1.77966	0.0108	0.0325159	yes	gene-Rv0427c	Rv0427c	NC_000962.3	516017	516892	xthA	protein_coding	-	NP_214941.1	exonuclease III (EXO III) (AP endonuclease VI) Belongs to the AP/EXOA family of DNA repair enzymes.	NA	exodeoxyribonuclease III protein XthA	NP_214941.1	P96273	P96273_MYCTU	xthA Rv0427c	Mycobacterium tuberculosis (strain ATCC 25618 / H37Rv)	83332	DNA repair [GO:0006281]	NA	endonuclease activity [GO:0004519]; exodeoxyribonuclease III activity [GO:0008853]; DNA repair [GO:0006281]	endonuclease activity [GO:0004519]; exodeoxyribonuclease III activity [GO:0008853]	GO:0004519; GO:0006281; GO:0008853	83332.Rv0427c;	NA	23493482;886370;	mtu:Rv0427c;mtv:RVBD_0427c;	NA	NA	PTHR43250;	PF03372;	IPR004808;IPR036691;IPR005135;IPR037493;	TIGR00633;
gene-Rv0428c	gene-Rv0428c	Rv0428c	NC_000962.3:516894-518396	SET4_Sample1-SET4_Sample3	SET4_Sample2-SET4_Sample4	OK	17.0903	15.8248	-0.110986	-0.163688	0.80945	0.877816	no	gene-Rv0428c	Rv0428c	NC_000962.3	516895	517803	Rv0428c	protein_coding	-	NP_214942.1	NA	NA	GCN5-like N-acetyltransferase	NP_214942.1	P96274	P96274_MYCTU	Rv0428c	Mycobacterium tuberculosis (strain ATCC 25618 / H37Rv)	83332	NA	NA	transferase activity [GO:0016740]	transferase activity [GO:0016740]	GO:0016740	83332.Rv0428c;	NA	23493481;886368;	mtu:Rv0428c;mtv:RVBD_0428c;	NA	NA	NA	NA	NA	NA
gene-Rv0429c	gene-Rv0429c	def	NC_000962.3:516894-518396	SET4_Sample1-SET4_Sample3	SET4_Sample2-SET4_Sample4	OK	180.24	106.038	-0.765337	-2.63413	5e-05	0.000296752	yes	gene-Rv0429c	Rv0429c	NC_000962.3	517803	518396	def	protein_coding	-	NP_214943.1	Cofactor: binds 1 zinc ion.	NA	polypeptide deformylase	NP_214943.1	P9WIJ3	DEF_MYCTU	def Rv0429c MTCY22G10.26c	Mycobacterium tuberculosis (strain ATCC 25618 / H37Rv)	83332	co-translational protein modification [GO:0043686]; N-terminal protein amino acid modification [GO:0031365]; protein deacylation [GO:0035601]; translation [GO:0006412]	NA	metal ion binding [GO:0046872]; peptide deformylase activity [GO:0042586]; co-translational protein modification [GO:0043686]; N-terminal protein amino acid modification [GO:0031365]; protein deacylation [GO:0035601]; translation [GO:0006412]	metal ion binding [GO:0046872]; peptide deformylase activity [GO:0042586]	GO:0006412; GO:0031365; GO:0035601; GO:0042586; GO:0043686; GO:0046872	83332.Rv0429c;	NA	23493480;886366;	mtu:Rv0429c;mtv:RVBD_0429c;	NA	NA	PTHR10458;	PF01327;	IPR023635;IPR036821;	TIGR00079;
gene-Rv0430	gene-Rv0430	Rv0430	NC_000962.3:518732-519041	SET4_Sample1-SET4_Sample3	SET4_Sample2-SET4_Sample4	OK	325.887	263.251	-0.307933	-1.0226	0.1457	0.266755	no	gene-Rv0430	Rv0430	NC_000962.3	518733	519041	Rv0430	protein_coding	+	NP_214944.1	NA	NA	hypothetical protein	NP_214944.1	P96276	P96276_MYCTU	Rv0430	Mycobacterium tuberculosis (strain ATCC 25618 / H37Rv)	83332	response to copper ion [GO:0046688]	NA	response to copper ion [GO:0046688]	NA	GO:0046688	83332.Rv0430;	NA	23493479;886364;	mtu:Rv0430;mtv:RVBD_0430;	NA	NA	NA	PF11662;	IPR021678;	NA
gene-Rv0431	gene-Rv0431	Rv0431	NC_000962.3:519072-519567	SET4_Sample1-SET4_Sample3	SET4_Sample2-SET4_Sample4	OK	281.637	149.042	-0.918123	-3.47212	5e-05	0.000296752	yes	gene-Rv0431	Rv0431	NC_000962.3	519073	519567	Rv0431	protein_coding	+	NP_214945.1	NA	NA	tuberculin-like peptide	NP_214945.1	P96277	P96277_MYCTU	Rv0431	Mycobacterium tuberculosis (strain ATCC 25618 / H37Rv)	83332	induction by symbiont of host immune response [GO:0052559]	cell wall [GO:0005618]; integral component of membrane [GO:0016021]	cell wall [GO:0005618]; integral component of membrane [GO:0016021]; induction by symbiont of host immune response [GO:0052559]	NA	GO:0005618; GO:0016021; GO:0052559	83332.Rv0431;	NA	23493478;886362;	mtu:Rv0431;mtv:RVBD_0431;	NA	NA	NA	PF13399;	IPR027381;	NA
gene-Rv0432	gene-Rv0432	sodC	NC_000962.3:519599-520322	SET4_Sample1-SET4_Sample3	SET4_Sample2-SET4_Sample4	OK	65.0239	80.6145	0.310069	1.10682	0.1165	0.222402	no	gene-Rv0432	Rv0432	NC_000962.3	519600	520322	sodC	protein_coding	+	NP_214946.1	Cu-Zn	protein motif:PROSITE:PS00013	superoxide dismutase	NP_214946.1	P9WGE9	SODC_MYCTU	sodC Rv0432 MTCY22G10.29	Mycobacterium tuberculosis (strain ATCC 25618 / H37Rv)	83332	cell redox homeostasis [GO:0045454]; removal of superoxide radicals [GO:0019430]; response to host [GO:0075136]; response to hydroperoxide [GO:0033194]; response to oxidative stress [GO:0006979]; symbiont defense to host-produced nitric oxide [GO:0052163]; symbiont defense to host-produced reactive oxygen species [GO:0052164]	cell wall [GO:0005618]; extracellular region [GO:0005576]; plasma membrane [GO:0005886]	cell wall [GO:0005618]; extracellular region [GO:0005576]; plasma membrane [GO:0005886]; copper ion binding [GO:0005507]; superoxide dismutase activity [GO:0004784]; cell redox homeostasis [GO:0045454]; removal of superoxide radicals [GO:0019430]; response to host [GO:0075136]; response to hydroperoxide [GO:0033194]; response to oxidative stress [GO:0006979]; symbiont defense to host-produced nit…	copper ion binding [GO:0005507]; superoxide dismutase activity [GO:0004784]	GO:0004784; GO:0005507; GO:0005576; GO:0005618; GO:0005886; GO:0006979; GO:0019430; GO:0033194; GO:0045454; GO:0052163; GO:0052164; GO:0075136	83332.Rv0432;	NA	23493477;886358;	mtu:Rv0432;mtv:RVBD_0432;	R-HSA-1222387;	NA	PTHR10003;	PF00080;	IPR036423;IPR024134;IPR018152;IPR001424;	NA
gene-Rv0433	gene-Rv0433	Rv0433	NC_000962.3:520323-521454	SET4_Sample1-SET4_Sample3	SET4_Sample2-SET4_Sample4	OK	185.29	117.267	-0.659994	-2.61674	0.00025	0.00126091	yes	gene-Rv0433	Rv0433	NC_000962.3	520324	521454	Rv0433	protein_coding	+	NP_214947.1	NA	NA	carboxylate-amine ligase	NP_214947.1	P9WPK9	GCS2_MYCTU	Rv0433 MTCY22G10.30	Mycobacterium tuberculosis (strain ATCC 25618 / H37Rv)	83332	cellular modified amino acid biosynthetic process [GO:0042398]	NA	ATP binding [GO:0005524]; glutamate-cysteine ligase activity [GO:0004357]; ligase activity, forming carbon-nitrogen bonds [GO:0016879]; cellular modified amino acid biosynthetic process [GO:0042398]	ATP binding [GO:0005524]; glutamate-cysteine ligase activity [GO:0004357]; ligase activity, forming carbon-nitrogen bonds [GO:0016879]	GO:0004357; GO:0005524; GO:0016879; GO:0042398	83332.Rv0433;	NA	23493476;886356;	mtu:Rv0433;mtv:RVBD_0433;	NA	NA	NA	PF04107;	IPR006336;IPR014746;IPR011793;	TIGR02050;
gene-Rv0434	gene-Rv0434	Rv0434	NC_000962.3:521513-522167	SET4_Sample1-SET4_Sample3	SET4_Sample2-SET4_Sample4	OK	52.5397	41.5622	-0.338134	-1.06188	0.1261	0.236829	no	gene-Rv0434	Rv0434	NC_000962.3	521514	522167	Rv0434	protein_coding	+	NP_214948.1	NA	NA	hypothetical protein	NP_214948.1	P96280	P96280_MYCTU	Rv0434	Mycobacterium tuberculosis (strain ATCC 25618 / H37Rv)	83332	NA	NA	NA	NA	NA	83332.Rv0434;	NA	23493475;886360;	mtu:Rv0434;mtv:RVBD_0434;	NA	NA	NA	PF02190;	IPR003111;IPR015947;	NA
gene-Rv0435c	gene-Rv0435c	Rv0435c	NC_000962.3:522346-526082	SET4_Sample1-SET4_Sample3	SET4_Sample2-SET4_Sample4	OK	22.6009	23.2148	0.038662	0.0895966	0.90175	0.933837	no	gene-Rv0435c	Rv0435c	NC_000962.3	522347	524533	Rv0435c	protein_coding	-	NP_214949.1	NA	protein motif:PROSITE:PS00674	ATPase	NP_214949.1	P96281	P96281_MYCTU	Rv0435c	Mycobacterium tuberculosis (strain ATCC 25618 / H37Rv)	83332	NA	cell wall [GO:0005618]; plasma membrane [GO:0005886]	cell wall [GO:0005618]; plasma membrane [GO:0005886]; ATP binding [GO:0005524]; ATPase activity [GO:0016887]	ATPase activity [GO:0016887]; ATP binding [GO:0005524]	GO:0005524; GO:0005618; GO:0005886; GO:0016887	83332.Rv0435c;	NA	23493473;886352;	mtu:Rv0435c;mtv:RVBD_0435c;	NA	NA	NA	PF00004;PF17862;PF02359;	IPR003593;IPR041569;IPR009010;IPR003959;IPR003960;IPR003338;IPR027417;	NA
gene-Rv0436c	gene-Rv0436c	pssA	NC_000962.3:522346-526082	SET4_Sample1-SET4_Sample3	SET4_Sample2-SET4_Sample4	OK	100.897	79.3879	-0.345891	-0.90794	0.20035	0.335826	no	gene-Rv0436c	Rv0436c	NC_000962.3	524530	525390	pssA	protein_coding	-	NP_214950.1	PS synthase (phosphatidylserine synthase). Belongs to the CDP-alcohol phosphatidyltransferase class-I family.	protein motif:PROSITE:PS00379	CDP-diacylglycerol--serine O-phosphatidyltransferase	NP_214950.1	P9WPG1	PSS_MYCTU	pssA Rv0436c MTCY22G10.33c	Mycobacterium tuberculosis (strain ATCC 25618 / H37Rv)	83332	phospholipid biosynthetic process [GO:0008654]	extracellular region [GO:0005576]; integral component of membrane [GO:0016021]; plasma membrane [GO:0005886]	extracellular region [GO:0005576]; integral component of membrane [GO:0016021]; plasma membrane [GO:0005886]; CDP-diacylglycerol-serine O-phosphatidyltransferase activity [GO:0003882]; phospholipid biosynthetic process [GO:0008654]	CDP-diacylglycerol-serine O-phosphatidyltransferase activity [GO:0003882]	GO:0003882; GO:0005576; GO:0005886; GO:0008654; GO:0016021	83332.Rv0436c;	NA	23493472;886385;	mtu:Rv0436c;mtv:RVBD_0436c;	NA	NA	NA	PF01066;	IPR004533;IPR000462;IPR043130;	TIGR00473;
gene-Rv0437c	gene-Rv0437c	psd	NC_000962.3:522346-526082	SET4_Sample1-SET4_Sample3	SET4_Sample2-SET4_Sample4	OK	9.02756	13.7673	0.608834	0.502707	0.4666	0.61048	no	gene-Rv0437c	Rv0437c	NC_000962.3	525387	526082	psd	protein_coding	-	NP_214951.1	NA	NA	phosphatidylserine decarboxylase	NP_214951.1	P9WHQ5	PSD_MYCTU	psd Rv0437c MTV037.01c	Mycobacterium tuberculosis (strain ATCC 25618 / H37Rv)	83332	phosphatidylethanolamine biosynthetic process [GO:0006646]	plasma membrane [GO:0005886]	plasma membrane [GO:0005886]; phosphatidylserine decarboxylase activity [GO:0004609]; phosphatidylethanolamine biosynthetic process [GO:0006646]	phosphatidylserine decarboxylase activity [GO:0004609]	GO:0004609; GO:0005886; GO:0006646	83332.Rv0437c;	NA	23493471;886350;	mtu:Rv0437c;mtv:RVBD_0437c;	NA	UPA00558;UER00616	PTHR35809;	PF02666;	IPR003817;IPR033175;	TIGR00164;
gene-Rv0438c	gene-Rv0438c	moeA2	NC_000962.3:526142-527360	SET4_Sample1-SET4_Sample3	SET4_Sample2-SET4_Sample4	OK	27.2384	38.5108	0.499623	1.74653	0.0131	0.0380413	yes	gene-Rv0438c	Rv0438c	NC_000962.3	526143	527360	moeA2	protein_coding	-	YP_177725.1	molybdopterin biosynthesis protein MoeA	NA	molybdopterin molybdenumtransferase	YP_177725.1	P9WJQ5	MOEA2_MYCTU	moaE2 Rv0438c MTV037.02c	Mycobacterium tuberculosis (strain ATCC 25618 / H37Rv)	83332	molybdenum incorporation into molybdenum-molybdopterin complex [GO:0018315]; molybdopterin cofactor biosynthetic process [GO:0032324]; Mo-molybdopterin cofactor biosynthetic process [GO:0006777]	cytoplasm [GO:0005737]; cytosol [GO:0005829]	cytoplasm [GO:0005737]; cytosol [GO:0005829]; metal ion binding [GO:0046872]; molybdopterin adenylyltransferase activity [GO:0061598]; molybdopterin molybdotransferase activity [GO:0061599]; Mo-molybdopterin cofactor biosynthetic process [GO:0006777]; molybdenum incorporation into molybdenum-molybdopterin complex [GO:0018315]; molybdopterin cofactor biosynthetic process [GO:0032324]	metal ion binding [GO:0046872]; molybdopterin adenylyltransferase activity [GO:0061598]; molybdopterin molybdotransferase activity [GO:0061599]	GO:0005737; GO:0005829; GO:0006777; GO:0018315; GO:0032324; GO:0046872; GO:0061598; GO:0061599	83332.Rv0438c;	NA	23493470;886348;	mtu:Rv0438c;mtv:RVBD_0438c;	NA	UPA00344	PTHR10192;	PF00994;PF03454;PF03453;	IPR036425;IPR001453;IPR038987;IPR005111;IPR036688;IPR005110;IPR036135;	TIGR00177;
gene-Rv0439c	gene-Rv0439c	Rv0439c	NC_000962.3:527378-528314	SET4_Sample1-SET4_Sample3	SET4_Sample2-SET4_Sample4	OK	40.8697	41.0823	0.00748286	0.0256506	0.9724	0.978627	no	gene-Rv0439c	Rv0439c	NC_000962.3	527379	528314	Rv0439c	protein_coding	-	NP_214953.1	NA	NA	dehydrogenase/reductase	NP_214953.1	O53726	O53726_MYCTU	Rv0439c	Mycobacterium tuberculosis (strain ATCC 25618 / H37Rv)	83332	NA	plasma membrane [GO:0005886]	plasma membrane [GO:0005886]	NA	GO:0005886	83332.Rv0439c;	NA	23493469;886342;	mtu:Rv0439c;mtv:RVBD_0439c;	NA	NA	NA	PF00106;	IPR036291;IPR002347;	NA
gene-Rv0440	gene-Rv0440	groEL2	NC_000962.3:528607-530230	SET4_Sample1-SET4_Sample3	SET4_Sample2-SET4_Sample4	OK	855.073	924.356	0.112401	0.403133	0.5638	0.698131	no	gene-Rv0440	Rv0440	NC_000962.3	528608	530230	groEL2	protein_coding	+	NP_214954.1	60 kDa chaperonin 2 GroEL2 (protein CPN60-2) (GroEL protein 2) (65 kDa antigen) (heat shock protein 65) (cell wall protein A) (antigen A). Purified 65 kDa antigen can elicit a strong delayed-type hypersensitivity reaction in experimental animals infected with M. tuberculosis. This protein is one of the major immunoreactive proteins of the mycobacteria. This antigen contains epitopes that are comm…	protein motif:PROSITE:PS00296	molecular chaperone GroEL	NP_214954.1	P9WPE7	CH602_MYCTU	groEL2 groEL-2 groL2 hsp65 mtc28 Rv0440 MTV037.04	Mycobacterium tuberculosis (strain ATCC 25618 / H37Rv)	83332	adhesion of symbiont to host [GO:0044406]; chaperone cofactor-dependent protein refolding [GO:0051085]; positive regulation of transcription regulatory region DNA binding [GO:2000679]; protein folding [GO:0006457]; protein refolding [GO:0042026]; response to heat [GO:0009408]; response to hypoxia [GO:0001666]	capsule [GO:0042603]; cell wall [GO:0005618]; cytosol [GO:0005829]; extracellular region [GO:0005576]; GroEL-GroES complex [GO:1990220]; plasma membrane [GO:0005886]	capsule [GO:0042603]; cell wall [GO:0005618]; cytosol [GO:0005829]; extracellular region [GO:0005576]; GroEL-GroES complex [GO:1990220]; plasma membrane [GO:0005886]; ATP binding [GO:0005524]; unfolded protein binding [GO:0051082]; adhesion of symbiont to host [GO:0044406]; chaperone cofactor-dependent protein refolding [GO:0051085]; positive regulation of transcription regulatory region DNA bind…	ATP binding [GO:0005524]; unfolded protein binding [GO:0051082]	GO:0001666; GO:0005524; GO:0005576; GO:0005618; GO:0005829; GO:0005886; GO:0006457; GO:0009408; GO:0042026; GO:0042603; GO:0044406; GO:0051082; GO:0051085; GO:1990220; GO:2000679	83332.Rv0440;	P9WPE7;	23493468;886354;	mtu:Rv0440;mtv:RVBD_0440;	NA	NA	NA	PF00118;	IPR018370;IPR001844;IPR002423;IPR027409;IPR027413;IPR027410;	TIGR02348;
gene-Rv0441c	gene-Rv0441c	Rv0441c	NC_000962.3:530295-530724	SET4_Sample1-SET4_Sample3	SET4_Sample2-SET4_Sample4	OK	60.6846	83.6434	0.462921	1.30433	0.06865	0.147957	no	gene-Rv0441c	Rv0441c	NC_000962.3	530296	530724	Rv0441c	protein_coding	-	NP_214955.1	NA	NA	hypothetical protein	NP_214955.1	P9WKW3	Y441_MYCTU	Rv0441c MTV037.05c	Mycobacterium tuberculosis (strain ATCC 25618 / H37Rv)	83332	NA	NA	NA	NA	NA	83332.Rv0441c;	NA	23493467;886344;	mtu:Rv0441c;mtv:RVBD_0441c;	NA	NA	NA	NA	NA	NA
gene-Rv0442c	gene-Rv0442c	PPE10	NC_000962.3:530750-532214	SET4_Sample1-SET4_Sample3	SET4_Sample2-SET4_Sample4	OK	26.8442	35.2736	0.393978	1.41793	0.04455	0.104127	no	gene-Rv0442c	Rv0442c	NC_000962.3	530751	532214	PPE10	protein_coding	-	YP_177726.2	NA	NA	PPE family protein PPE10	YP_177726.2	P9WI41	PPE10_MYCTU	PPE10 Rv0442c MTV037.06c	Mycobacterium tuberculosis (strain ATCC 25618 / H37Rv)	83332	evasion of host immune response [GO:0042783]	NA	evasion of host immune response [GO:0042783]	NA	GO:0042783	83332.Rv0442c;	NA	23493466;886340;	mtu:Rv0442c;mtv:RVBD_0442c;	NA	NA	NA	PF01469;PF00823;	IPR002989;IPR000030;IPR038332;	NA
gene-Rv0443	gene-Rv0443	Rv0443	NC_000962.3:532395-532911	SET4_Sample1-SET4_Sample3	SET4_Sample2-SET4_Sample4	OK	44.1708	31.7958	-0.474258	-1.23923	0.0825	0.171504	no	gene-Rv0443	Rv0443	NC_000962.3	532396	532911	Rv0443	protein_coding	+	NP_214957.1	NA	NA	hypothetical protein	NP_214957.1	O53728	O53728_MYCTU	Rv0443	Mycobacterium tuberculosis (strain ATCC 25618 / H37Rv)	83332	NA	NA	NA	NA	NA	83332.Rv0443;	NA	23493465;886336;	mtu:Rv0443;mtv:RVBD_0443;	NA	NA	NA	PF04978;	IPR034660;IPR007061;	NA
gene-Rv0444c	gene-Rv0444c	rskA	NC_000962.3:533090-533789	SET4_Sample1-SET4_Sample3	SET4_Sample2-SET4_Sample4	OK	33.6887	39.3448	0.223906	0.667873	0.3398	0.491017	no	gene-Rv0444c	Rv0444c	NC_000962.3	533091	533789	rskA	protein_coding	-	NP_214958.1	NA	NA	anti-sigma-K factor RskA	NP_214958.1	P9WGX5	RSKA_MYCTU	rskA Rv0444c	Mycobacterium tuberculosis (strain ATCC 25618 / H37Rv)	83332	regulation of translation [GO:0006417]	cell wall [GO:0005618]; integral component of membrane [GO:0016021]; plasma membrane [GO:0005886]	cell wall [GO:0005618]; integral component of membrane [GO:0016021]; plasma membrane [GO:0005886]; sigma factor antagonist activity [GO:0016989]; regulation of translation [GO:0006417]	sigma factor antagonist activity [GO:0016989]	GO:0005618; GO:0005886; GO:0006417; GO:0016021; GO:0016989	83332.Rv0444c;	NA	23493464;886346;	mtu:Rv0444c;mtv:RVBD_0444c;	NA	NA	NA	PF10099;	IPR018764;	NA
gene-Rv0445c	gene-Rv0445c	sigK	NC_000962.3:533832-534396	SET4_Sample1-SET4_Sample3	SET4_Sample2-SET4_Sample4	OK	289.969	166.419	-0.801082	-3.1124	5e-05	0.000296752	yes	gene-Rv0445c	Rv0445c	NC_000962.3	533833	534396	sigK	protein_coding	-	NP_214959.1	NA	NA	ECF RNA polymerase sigma factor SigK	NP_214959.1	P9WGH7	SIGK_MYCTU	sigK Rv0445c	Mycobacterium tuberculosis (strain ATCC 25618 / H37Rv)	83332	DNA-templated transcription, initiation [GO:0006352]	cell wall [GO:0005618]; plasma membrane [GO:0005886]	cell wall [GO:0005618]; plasma membrane [GO:0005886]; DNA binding [GO:0003677]; DNA-binding transcription factor activity [GO:0003700]; sigma factor activity [GO:0016987]; DNA-templated transcription, initiation [GO:0006352]	DNA binding [GO:0003677]; DNA-binding transcription factor activity [GO:0003700]; sigma factor activity [GO:0016987]	GO:0003677; GO:0003700; GO:0005618; GO:0005886; GO:0006352; GO:0016987	83332.Rv0445c;	NA	23493463;886334;	mtu:Rv0445c;mtv:RVBD_0445c;	NA	NA	PTHR43133;	PF04542;PF04545;	IPR039425;IPR014284;IPR007627;IPR007630;IPR013325;IPR013324;IPR036388;	TIGR02937;
gene-Rv0446c	gene-Rv0446c	Rv0446c	NC_000962.3:534444-535215	SET4_Sample1-SET4_Sample3	SET4_Sample2-SET4_Sample4	OK	58.305	28.2826	-1.04371	-3.30464	0.0001	0.000551826	yes	gene-Rv0446c	Rv0446c	NC_000962.3	534445	535215	Rv0446c	protein_coding	-	NP_214960.1	NA	NA	transmembrane protein	NP_214960.1	O53731	O53731_MYCTU	Rv0446c	Mycobacterium tuberculosis (strain ATCC 25618 / H37Rv)	83332	lipid metabolic process [GO:0006629]	extracellular region [GO:0005576]; integral component of membrane [GO:0016021]; membrane [GO:0016020]	extracellular region [GO:0005576]; integral component of membrane [GO:0016021]; membrane [GO:0016020]; oxidoreductase activity, acting on the CH-CH group of donors [GO:0016627]; lipid metabolic process [GO:0006629]	oxidoreductase activity, acting on the CH-CH group of donors [GO:0016627]	GO:0005576; GO:0006629; GO:0016020; GO:0016021; GO:0016627	83332.Rv0446c;	NA	23493462;886332;	mtu:Rv0446c;mtv:RVBD_0446c;	NA	NA	PTHR32251;	PF06966;	IPR001104;IPR010721;	NA
[truncated: 3,532 more rows]

## Sheet: Table S3 B
						Gene expression in ∆phoR-H37Rv under acidic pH (pH 4.5) as compared to normal pH (pH 7.0)
[truncated: 4,112 more rows]
