# Supplementary material for: Dual functioning by the PhoR sensor is a key determinant to Mycobacterium tuberculosis virulence
Source: PLoS Genet. 2023 Dec 15;19(12):e1011070. doi: 10.1371/journal.pgen.1011070 (PMC10723718; doi:10.1371/journal.pgen.1011070)
Supplement: S4 Table — (XLSX) [file pgen.1011070.s009.xlsx]

## Sheet: Table S4A
	WT H37Rv									∆phoR H37Rv
	Normal/Normal	Acid stress/ Normal								Normal/Normal	Acid stress/ Normal
gene		log2(fold_change)						gene		log2(fold_change)
mcr7	1	2.048		Stable RNAs				Rv3269	1	2.20786		Virulence , detoxification and adpatations
Rv0260c	1	3.50281		Regulatory proteins				Rv0186A	1	3.74112		Virulence , detoxification and adpatations
Rv0275c	1	1.61767		Regulatory proteins				Rv3746c	1	2.03345		pe/ppe proteins
Rv0474	1	1.75488		Regulatory proteins				Rv1808	1	2.08958		pe/ppe proteins
Rv0494	1	1.56686		Regulatory proteins				Rv1706c	1	2.25647		pe/ppe proteins
Rv1219c	1	4.02085		Regulatory proteins				Rv1807	1	3.83205		pe/ppe proteins
Rv0067c	1	1.56311		Regulatory proteins				Rv1806	1	4.87755		pe/ppe proteins
rraA	1	1.82418		Regulatory proteins				Rv1682	1	2.04055		Conserved hypothetical proteins
ethR	1	4.66248		Regulatory proteins				Rv2660c	1	2.0651		Conserved hypothetical proteins
Rv3405c	1	2.04525		Regulatory proteins				Rv1057	1	2.0982		Conserved hypothetical proteins
whiB3	1	2.14014		Regulatory proteins				Rv2390c	1	2.11148		Conserved hypothetical proteins
Rv2640c	1	1.97155		Regulatory proteins				Rv2466c	1	2.17228		Conserved hypothetical proteins
Rv2011c	1	1.81153		Regulatory proteins				Rv1535	1	2.93437		Conserved hypothetical proteins
mprA	1	1.97562		Regulatory proteins				Rv1375	1	3.13416		Conserved hypothetical proteins
Rv1152	1	2.2038		Regulatory proteins				Rv0186	1	2.03339		Intermediary metabolism and respiration
rseA	1	1.5203		Information pathways				Rv3406	1	2.4954		Intermediary metabolism and respiration
mutT3	1	1.50512		Information pathways				Rv0467	1	2.51428		Intermediary metabolism and respiration
sigB	1	1.83235		Information pathways				Rv0711	1	2.67685		Intermediary metabolism and respiration
Rv0088	1	1.94203		Lipid metabolism				Rv0848	1	2.80262		Intermediary metabolism and respiration
fadE5	1	1.66862		Lipid metabolism				Rv1405c	1	3.35564		Intermediary metabolism and respiration
pks2	1	2.13831		Lipid metabolism				Rv0068	1	3.65703		Intermediary metabolism and respiration
pks3	1	1.62111		Lipid metabolism				Rv0849	1	2.27933		Cell wall and cell processes
pks4	1	1.63519		Lipid metabolism				Rv1218c	1	2.29703		Cell wall and cell processes
pks16	1	1.93303		Lipid metabolism				Rv2389c	1	2.35188		Cell wall and cell processes
mutA	1	1.6043		Lipid metabolism				Rv3614c	1	2.376		Cell wall and cell processes
papA1	1	1.95093		Lipid metabolism				Rv3616c	1	2.56304		Cell wall and cell processes
papA4	1	1.72362		Lipid metabolism				Rv3615c	1	2.94539		Cell wall and cell processes
kasA	1	1.51174		Lipid metabolism				Rv0847	1	3.68381		Cell wall and cell processes
kasB	1	1.56095		Lipid metabolism				Rv0146	1	2.13519		Lipid metabolism
accD6	1	1.61761		Lipid metabolism				Rv2590	1	2.95626		Lipid metabolism
echA14	1	1.60434		Lipid metabolism				Rv3416	1	2.17472		Regulatory proteins
Rv3371	1	1.97965		Lipid metabolism
fadA5	1	1.85027		Lipid metabolism
fadE31	1	1.53492		Lipid metabolism
fadE34	1	1.50727		Lipid metabolism
fabD	1	2.41016		Lipid metabolism
fadD9	1	3.24864		Lipid metabolism
Rv0830	1	3.11069		Lipid metabolism
Rv1578c	1	2.2378		Insertion seqs and phages
Rv2652c	1	2.13578		Insertion seqs and phages
Rv2656c	1	2.55543		Insertion seqs and phages
Rv2657c	1	1.7051		Insertion seqs and phages
vapC22	1	2.35452		Virulence, detoxification, adaptation
vapB22	1	1.5718		Virulence, detoxification, adaptation
hpx	1	2.43349		Virulence, detoxification, adaptation
Rv3269	1	4.91362		Virulence, detoxification, adaptation
vapB20	1	1.5954		Virulence, detoxification, adaptation
mce3D	1	1.61605		Virulence, detoxification, adaptation
vapB46	1	2.06507		Virulence, detoxification, adaptation
vapB30	1	2.58749		Virulence, detoxification, adaptation
vapB25	1	1.67713		Virulence, detoxification, adaptation
clpB	1	1.87717		Virulence, detoxification, adaptation
hsp	1	2.51869		Virulence, detoxification, adaptation
mymT	1	1.69236		Virulence, detoxification, adaptation
Rv0397A	1	1.80613		Conserved hypothetical proteins
Rv1057	1	2.37945		Conserved hypothetical proteins
Rv1375	1	1.53793		Conserved hypothetical proteins
Rv1805c	1	3.05699		Conserved hypothetical proteins
Rv1592c	1	2.90428		Conserved hypothetical proteins
Rv1535	1	2.96568		Conserved hypothetical proteins
Rv3354	1	2.17343		Conserved hypothetical proteins
usfY	1	1.65384		Conserved hypothetical proteins
Rv3179	1	1.73672		Conserved hypothetical proteins
Rv3222c	1	1.71339		Conserved hypothetical proteins
Rv3054c	1	1.54871		Conserved hypothetical proteins
Rv2825c	1	2.28406		Conserved hypothetical proteins
Rv2660c	1	4.94949		Conserved hypothetical proteins
Rv2661c	1	3.64726		Conserved hypothetical proteins
Rv2665	1	1.56299		Conserved hypothetical proteins
Rv2638	1	2.27805		Conserved hypothetical proteins
Rv2558	1	2.40643		Conserved hypothetical proteins
Rv2267c	1	1.70096		Conserved hypothetical proteins
Rv1725c	1	1.56724		Conserved hypothetical proteins
Rv1532c	1	2.29282		Conserved hypothetical proteins
Rv1533	1	1.84334		Conserved hypothetical proteins
Rv1804c	1	2.60302		Conserved hypothetical proteins
Rv2159c	1	2.29066		Conserved hypothetical proteins
Rv2160c	1	2.31324		Conserved hypothetical proteins
Rv2161c	1	1.74879		Conserved hypothetical proteins
Rv1186c	1	1.60845		Conserved hypothetical proteins
Rv1734c	1	2.88418		Conserved hypothetical proteins
Rv1875	1	1.96575		Conserved hypothetical proteins
Rv1413	1	1.55663		Conserved hypothetical proteins
Rv0121c	1	1.82257		Conserved hypothetical proteins
Rv0140	1	2.21627		Conserved hypothetical proteins
Rv2466c	1	2.43789		Conserved hypothetical proteins
Rv0997a	1	1.91161		Conserved hypothetical proteins
Rv0918	1	1.68489		Conserved hypothetical proteins
Rv1065	1	1.50693		Conserved hypothetical proteins
Rv0807	1	2.0937		Conserved hypothetical proteins
Rv0814c	1	2.58207		Conserved hypothetical proteins
Rv0712	1	1.82783		Conserved hypothetical proteins
Rv0745	1	2.24158		Conserved hypothetical proteins
Rv0784	1	2.60288		Conserved hypothetical proteins
Rv0330c	1	1.59312		Conserved hypothetical proteins
Rv0259c	1	1.6424		Conserved hypothetical proteins
Rv0068	1	4.2152		Metabolism and respiration
glbN	1	2.54026		Metabolism and respiration
Rv1405c	1	2.82618		Metabolism and respiration
nirB	1	2.11884		Metabolism and respiration
ethA	1	5.23518		Metabolism and respiration
Rv3502c	1	1.92413		Metabolism and respiration
fdxD	1	1.72812		Metabolism and respiration
hsaE	1	1.56174		Metabolism and respiration
Rv3406	1	2.80241		Metabolism and respiration
lat	1	1.93098		Metabolism and respiration
metA	1	1.58407		Metabolism and respiration
Rv3342	1	1.65185		Metabolism and respiration
Rv3230c	1	1.64062		Metabolism and respiration
Rv2280	1	1.93306		Metabolism and respiration
Rv1726	1	1.58933		Metabolism and respiration
cydC	1	1.94453		Metabolism and respiration
cysD	1	2.59406		Metabolism and respiration
Rv1403c	1	1.71957		Metabolism and respiration
mmsB	1	1.5228		Metabolism and respiration
mmsA	1	1.62304		Metabolism and respiration
fprB	1	1.67018		Metabolism and respiration
Rv0794c	1	1.65146		Metabolism and respiration
Rv0678	1	3.24093		Metabolism and respiration
atsA	1	2.45093		Metabolism and respiration
Rv0560c	1	3.62703		Metabolism and respiration
Rv0575c	1	2.69312		Metabolism and respiration
lipU	1	2.722		Metabolism and respiration
oxcA	1	1.54448		Metabolism and respiration
Rv0089	1	1.56896		Metabolism and respiration
espD	1	2.47928		Cell wall and cell processes
espC	1	3.1356		Cell wall and cell processes
espA	1	3.00449		Cell wall and cell processes
ctpC	1	3.85227		Cell wall and cell processes
lpqS	1	2.70972		Cell wall and cell processes
efpA	1	2.50002		Cell wall and cell processes
lpqA	1	1.64583		Cell wall and cell processes
Rv2668	1	1.85582		Cell wall and cell processes
Rv1671	1	1.90966		Cell wall and cell processes
Rv1672c	1	1.50729		Cell wall and cell processes
mmpL6	1	1.76823		Cell wall and cell processes
Rv0996	1	1.71451		Cell wall and cell processes
Rv1216c	1	2.34445		Cell wall and cell processes
Rv1217c	1	3.72588		Cell wall and cell processes
Rv1218c	1	3.40516		Cell wall and cell processes
Rv0115a	1	2.57244		Cell wall and cell processes
ldtA	1	1.90127		Cell wall and cell processes
Rv0188	1	1.52083		Cell wall and cell processes
mmpL5	1	2.66114		Cell wall and cell processes
mmpS5	1	3.33579		Cell wall and cell processes
Rv0615	1	1.6807		Cell wall and cell processes
hbhA	1	2.72724		Cell wall and cell processes
Rv0398c	1	2.26255		Cell wall and cell processes
PE8	1	1.68514		PE/PPE
PE20	1	5.07346		PE/PPE
PE34	1	2.19722		PE/PPE
PPE27	1	1.99032		PE/PPE
PPE29	1	2.11028		PE/PPE
PPE32	1	2.53883		PE/PPE
PPE33	1	3.04283		PE/PPE
PE_PGRS5	1	2.41525		PE/PPE
PE_PGRS7	1	1.54866		PE/PPE
PE_PGRS9	1	1.53268		PE/PPE
PE_PGRS10	1	2.68911		PE/PPE
PE_PGRS12	1	1.95301		PE/PPE
PE_PGRS14	1	2.62556		PE/PPE
PE_PGRS15	1	2.74987		PE/PPE
PE_PGRS29	1	2.58483		PE/PPE
PE_PGRS31	1	1.65992		PE/PPE
PE_PGRS33	1	1.57824		PE/PPE
PE_PGRS44	1	2.29396		PE/PPE
PE_PGRS46	1	1.58005		PE/PPE

## Sheet: Table S4B
WT H37Rv				∆phoR H37Rv					WT H37Rv/∆phoR H37Rv
mcr7	Stable RNAs								mymT	Virulence, detoxification, adaptation
Rv0260c	Regulatory proteins			Rv3269	Virulence , detoxification and adpatations				lpqS	Cell wall and cell processes
Rv0275c	Regulatory proteins			PPE23	PE/PPE				espD	Cell wall and cell processes
Rv0474	Regulatory proteins			PPE31	PE/PPE				espC	Cell wall and cell processes
Rv0494	Regulatory proteins			Rv1682	Conserved hypothetical proteins				espA	Cell wall and cell processes
Rv1219c	Regulatory proteins			Rv2660c	Conserved hypothetical proteins				PE20	PE/PPE
Rv0067c	Regulatory proteins			Rv2390c	Conserved hypothetical proteins				PPE32	PE/PPE
rraA	Regulatory proteins			Rv2466c	Conserved hypothetical proteins				PPE33	PE/PPE
ethR	Regulatory proteins			bglS	Metabolism and respiration				PE34	PE/PPE
Rv3405c	Regulatory proteins			icll	Metabolism and respiration				fadD9	Lipid metabolism
whiB3	Regulatory proteins			atsA	Metabolism and respiration				nirB	Metabolism and respiration
Rv2640c	Regulatory proteins			cysK2	Metabolism and respiration				glbN	Metabolism and respiration
Rv2011c	Regulatory proteins			Rv0849	Cell wall and cell processes				Rv1405c	Metabolism and respiration
mprA	Regulatory proteins			rpfD	Cell wall and cell processes				Rv1057	Conserved hypothetical proteins
Rv1152	Regulatory proteins			Rv0146	Lipid metabolism				Rv1375	Conserved hypothetical proteins
rseA	Information pathways								Rv1805c	Conserved hypothetical proteins
mutT3	Information pathways								Rv1592c	Conserved hypothetical proteins
sigB	Information pathways								Rv1535	Conserved hypothetical proteins
Rv0088	Lipid metabolism
fadE5	Lipid metabolism
pks2	Lipid metabolism
pks3	Lipid metabolism
pks4	Lipid metabolism
pks16	Lipid metabolism
mutA	Lipid metabolism
papA1	Lipid metabolism
papA4	Lipid metabolism
kasA	Lipid metabolism
kasB	Lipid metabolism
accD6	Lipid metabolism
echA14	Lipid metabolism
Rv3371	Lipid metabolism
fadA5	Lipid metabolism
fadE31	Lipid metabolism
fadE34	Lipid metabolism
fabD	Lipid metabolism
Rv0830	Lipid metabolism
Rv1578c	Insertion seqs and phages
Rv2652c	Insertion seqs and phages
Rv2656c	Insertion seqs and phages
Rv2657c	Insertion seqs and phages
vapC22	Virulence, detoxification, adaptation
vapB22	Virulence, detoxification, adaptation
hpx	Virulence, detoxification, adaptation
Rv3269	Virulence, detoxification, adaptation
vapB20	Virulence, detoxification, adaptation
mce3D	Virulence, detoxification, adaptation
vapB46	Virulence, detoxification, adaptation
vapB30	Virulence, detoxification, adaptation
vapB25	Virulence, detoxification, adaptation
clpB	Virulence, detoxification, adaptation
hsp	Virulence, detoxification, adaptation
Rv0397A	Conserved hypothetical proteins
Rv3354	Conserved hypothetical proteins
usfY	Conserved hypothetical proteins
Rv3179	Conserved hypothetical proteins
Rv3222c	Conserved hypothetical proteins
Rv3054c	Conserved hypothetical proteins
Rv2825c	Conserved hypothetical proteins
Rv2660c	Conserved hypothetical proteins
Rv2661c	Conserved hypothetical proteins
Rv2665	Conserved hypothetical proteins
Rv2638	Conserved hypothetical proteins
Rv2558	Conserved hypothetical proteins
Rv2267c	Conserved hypothetical proteins
Rv1725c	Conserved hypothetical proteins
Rv1532c	Conserved hypothetical proteins
Rv1533	Conserved hypothetical proteins
Rv1804c	Conserved hypothetical proteins
Rv2159c	Conserved hypothetical proteins
Rv2160c	Conserved hypothetical proteins
Rv2161c	Conserved hypothetical proteins
Rv1186c	Conserved hypothetical proteins
Rv1734c	Conserved hypothetical proteins
Rv1875	Conserved hypothetical proteins
Rv1413	Conserved hypothetical proteins
Rv0121c	Conserved hypothetical proteins
Rv0140	Conserved hypothetical proteins
Rv2466c	Conserved hypothetical proteins
Rv0997a	Conserved hypothetical proteins
Rv0918	Conserved hypothetical proteins
Rv1065	Conserved hypothetical proteins
Rv0807	Conserved hypothetical proteins
Rv0814c	Conserved hypothetical proteins
Rv0712	Conserved hypothetical proteins
Rv0745	Conserved hypothetical proteins
Rv0784	Conserved hypothetical proteins
Rv0330c	Conserved hypothetical proteins
Rv0259c	Conserved hypothetical proteins
Rv0068	Metabolism and respiration
ethA	Metabolism and respiration
Rv3502c	Metabolism and respiration
fdxD	Metabolism and respiration
hsaE	Metabolism and respiration
Rv3406	Metabolism and respiration
lat	Metabolism and respiration
metA	Metabolism and respiration
Rv3342	Metabolism and respiration
Rv3230c	Metabolism and respiration
Rv2280	Metabolism and respiration
Rv1726	Metabolism and respiration
cydC	Metabolism and respiration
cysD	Metabolism and respiration
Rv1403c	Metabolism and respiration
mmsB	Metabolism and respiration
mmsA	Metabolism and respiration
fprB	Metabolism and respiration
Rv0794c	Metabolism and respiration
Rv0678	Metabolism and respiration
atsA	Metabolism and respiration
Rv0560c	Metabolism and respiration
Rv0575c	Metabolism and respiration
lipU	Metabolism and respiration
oxcA	Metabolism and respiration
Rv0089	Metabolism and respiration
ctpC	Cell wall and cell processes
efpA	Cell wall and cell processes
lpqA	Cell wall and cell processes
Rv2668	Cell wall and cell processes
Rv1671	Cell wall and cell processes
Rv1672c	Cell wall and cell processes
mmpL6	Cell wall and cell processes
Rv0996	Cell wall and cell processes
Rv1216c	Cell wall and cell processes
Rv1217c	Cell wall and cell processes
Rv1218c	Cell wall and cell processes
Rv0115a	Cell wall and cell processes
ldtA	Cell wall and cell processes
Rv0188	Cell wall and cell processes
mmpL5	Cell wall and cell processes
mmpS5	Cell wall and cell processes
Rv0615	Cell wall and cell processes
hbhA	Cell wall and cell processes
Rv0398c	Cell wall and cell processes
PE8	PE/PPE
PPE27	PE/PPE
PPE29	PE/PPE
PE_PGRS5	PE/PPE
PE_PGRS7	PE/PPE
PE_PGRS9	PE/PPE
PE_PGRS10	PE/PPE
PE_PGRS12	PE/PPE
PE_PGRS14	PE/PPE
PE_PGRS15	PE/PPE
PE_PGRS29	PE/PPE
PE_PGRS31	PE/PPE
PE_PGRS33	PE/PPE
PE_PGRS44	PE/PPE
PE_PGRS46	PE/PPE

## Sheet: Table S4C
					∆phoR H37Rv
					Normal/Normal	Acid stress/ Normal
			gene		log2(fold_change)
			Rv0172	1	-1.34209		Virulence , detoxification and adpatations
			Rv0174	1	-1.02588		Virulence, detoxification, adaptation
			Rv0440	1	-1.83891		Virulence , detoxification and adpatations
			Rv0169	1	-1.32089		Virulence , detoxification and adpatations
			Rv0170	1	-1.09913		Virulence , detoxification and adpatations
			Rv0171	1	-1.18281		Virulence , detoxification and adpatations
			Rv0167	1	-1.09534		Virulence , detoxification and adpatations
			Rv3417c	1	-1.29507		Virulence , detoxification and adpatations
			Rv2817c	1	-1.19544		Conserved hypothetical proteins
			Rv0241c	1	-1.25901		Intermediary metabolism and respiration
			Rv0866	1	-1.03658		Intermediary metabolism and respiration
			Rv1130	1	-1.10492		Intermediary metabolism and respiration
			Rv3155	1	-1.21295		Intermediary metabolism and respiration
			Rv3156	1	-1.0647		Intermediary metabolism and respiration
			Rv3157	1	-1.08734		Intermediary metabolism and respiration
			Rv3158	1	-1.06912		Intermediary metabolism and respiration
			Rv0173	1	-1.33245		Cell wall and cell processes
			Rv0934	1	-1.1512		Cell wall and cell processes
			Rv2600	1	-1.3486		Cell wall and cell processes
			Rv0242c	1	-1.02953		Lipid Metabolism
			Rv0166	1	-1.19794		Lipid Metabolism
			Rv2377c	1	-1.01533		Lipid Metabolism

## Sheet: Table S4D
			∆phoR H37Rv
			mce1D	Virulence , detoxification and adpatations
			mce1F	Virulence, detoxification, adaptation
			groEL2	Virulence , detoxification and adpatations
			mce1A	Virulence , detoxification and adpatations
			mce1B	Virulence , detoxification and adpatations
			mce1C	Virulence , detoxification and adpatations
			yrbE1A	Virulence , detoxification and adpatations
			groEL1	Virulence , detoxification and adpatations
			NA	Conserved hypothetical proteins
			htdX	Intermediary metabolism and respiration
			moaE2	Intermediary metabolism and respiration
			prpD	Intermediary metabolism and respiration
			nuoK	Intermediary metabolism and respiration
			nuoL	Intermediary metabolism and respiration
			nuoM	Intermediary metabolism and respiration
			nuoN	Intermediary metabolism and respiration
			lprK	Cell wall and cell processes
			pstS1	Cell wall and cell processes
			NA	Cell wall and cell processes
			fabG4	Lipid Metabolism
			fadD5	Lipid Metabolism
			mbtH	Lipid Metabolism
